# Supplementary material for: Circadian oscillations of cytosine modification in humans contribute to epigenetic variability, aging, and complex disease
Source: Genome Biol. 2019 Jan 3;20:2. doi: 10.1186/s13059-018-1608-9 (PMC6317262; doi:10.1186/s13059-018-1608-9)
Supplement: Supplementary file 1 — Oscillation parameters of white blood cell fractions. Counts, fractions, and oscillation p values of 5 WBC cell types averaged across 4 individuals. (XLSX 9 kb) [file 13059_2018_1608_MOESM1_ESM.xlsx]

## Sheet: cellOsc
sTable 1. Oscillation p-values of 5 WBC cell types (averaged across 4 individuals).
Cell Type	cells/nL	Count cosinor p-value	Fraction of Total	Fraction cosinor p-value
Eosinophils	0.2	0.017	3.01	0.0046
Lymphocytes	2.52	0.028	40.33	0.011
Monocytes	0.33	0.12	5.14	0.9
Neutrophils	3.25	0.003	51.48	0.01
Total	6.3	0.009	100	NA
