# Supplementary material for: Circadian oscillations of cytosine modification in humans contribute to epigenetic variability, aging, and complex disease
Source: Genome Biol. 2019 Jan 3;20:2. doi: 10.1186/s13059-018-1608-9 (PMC6317262; doi:10.1186/s13059-018-1608-9)
Supplement: Supplementary file 2 — Oscillation parameters for all interrogated CpG positions. EVC p value, cosinor p value, mesor, acrophase, amplitude, and genomic information for all interrogated cytosine positions. (CSV 40045 kb) [file 13059_2018_1608_MOESM2_ESM.csv]

sTable 2. Oscillation parameters for all interrogated CpG positions.
finalOscSupp.csv000644 000774 000024 00332050650 13301071217 015021 0ustar00karolisstaff000000 000000 "chr"	pos	Name	EVC.p	mesor	amplitude	acrophase	osc.p	ge_island	ge_shore	ge_shelf	ge_sea	ge_tss200	ge_tss1500	ge_1stExon	ge_genebody	ge_neuenhancer
chr1	15865	cg13869341	0.671681505	83.34	0.39494	17	0.634417455	F	F	F	T	F	F	F	T	F
chr1	18827	cg14008030	0.389212356	47.21	0.51574	8	0.682656309	F	F	F	T	F	F	F	T	F
chr1	29407	cg12045430	0.812548271	1.93	0.01992	4	0.97525457	T	F	F	F	T	F	F	F	F
chr1	29425	cg20826792	0.462576819	6.97	0.78382	1	0.374366594	T	F	F	F	T	F	F	F	F
chr1	29435	cg00381604	0.152365086	1.97	0.06935	20	0.839528737	T	F	F	F	T	F	F	F	F
chr1	68849	cg20253340	0.612766155	62.94	1.89214	18	0.084201371	F	F	F	T	F	T	F	F	F
chr1	69591	cg21870274	0.975642374	88.3	0.40588	20	0.65877134	F	F	F	T	F	F	T	F	F
chr1	91550	cg03130891	0.518815471	7.94	2.70053	14	0.194549896	F	F	F	T	F	F	F	F	F
chr1	135252	cg24335620	0.342720063	83.07	0.54789	17	0.673665292	T	F	F	F	F	F	F	F	F
chr1	449076	cg16162899	0.363081335	85.38	0.3923	4	0.849390123	F	T	F	F	F	F	F	F	F
chr1	530959	cg17149495	0.582618378	87.16	0.61879	10	0.624910516	F	F	T	F	F	F	F	F	F
chr1	533950	cg22802167	0.90060761	92.94	0.26733	17	0.58952065	T	F	F	F	F	F	F	F	F
chr1	534242	cg24669183	0.075763163	78.78	2.12895	18	0.132087657	F	T	F	F	F	F	F	F	F
chr1	542758	cg17308840	0.067086054	36.33	0.5585	23	0.827813555	F	T	F	F	F	F	F	F	F
chr1	546984	cg17866181	0.120722699	79.79	2.21051	7	0.071538243	F	T	F	F	F	F	F	F	F
chr1	565170	cg24159721	0.000972105	11.92	1.02681	19	0.175712616	F	F	F	T	F	F	F	F	F
chr1	566172	cg15174812	0.006102127	19.32	2.37175	19	0.532036877	F	F	F	T	F	F	F	F	F
chr1	566570	cg08477687	0.661942997	44.49	3.71588	2	0.250480118	F	F	F	T	F	T	F	F	F
chr1	566731	cg00034556	0.003498551	21.87	1.96073	18	0.210442394	F	F	F	T	F	T	F	F	F
chr1	567113	cg00645010	0.076643322	9.29	1.67572	20	0.187664968	F	F	F	T	F	T	F	F	F
chr1	567206	cg15394630	0.038497663	15.04	0.88751	18	0.442903017	F	F	F	T	F	T	F	F	F
chr1	567312	cg05001044	0.120521385	11.28	1.02858	20	0.340736129	F	F	F	T	F	T	F	F	F
chr1	567348	cg03344490	0.108447329	10.7	0.77594	21	0.360734287	F	F	F	T	F	T	F	F	F
chr1	567358	cg17501828	0.05916147	25.13	1.11985	18	0.27069806	F	F	F	T	F	T	F	F	F
chr1	567501	cg23917638	0.497289841	29.38	1.51266	23	0.239830349	F	F	F	T	F	T	F	F	F
chr1	567747	cg18024856	0.194275551	5.84	0.63953	21	0.621061575	F	F	F	T	F	T	F	F	F
chr1	568475	cg18761878	0.645377666	37.28	0.43181	7	0.852650114	F	F	F	T	F	F	F	F	F
chr1	568536	cg27534567	0.016072528	25.8	4.55913	21	0.063861972	F	F	F	T	F	F	F	F	F
chr1	569427	cg08858441	0.108512424	30.03	0.7347	22	0.696665146	F	F	F	T	F	F	F	F	F
chr1	569603	cg03348902	0.129412866	18.13	1.36652	20	0.156764944	F	F	F	T	F	F	F	F	F
chr1	569687	cg01070250	0.051114025	13.61	1.10362	17	0.232492617	F	F	F	T	F	F	F	F	F
chr1	663153	cg21996134	0.675712075	97.93	0.09838	6	0.633973263	F	F	F	T	F	F	F	T	F
chr1	665298	cg07264491	0.024090255	77.33	1.52812	9	0.242206506	F	F	F	T	F	F	F	T	F
chr1	710097	cg15560884	0.708119587	73.29	1.40035	15	0.061874914	F	F	T	F	F	F	F	F	F
chr1	713921	cg10037654	0.922441574	3.75	0.35311	19	0.403732666	F	T	F	F	F	F	F	F	F
chr1	713985	cg14057946	0.801346982	7.03	0.0371	13	0.989060696	T	F	F	F	F	F	F	F	F
chr1	714002	cg11422233	0.585716206	8	0.5586	14	0.103069636	T	F	F	F	F	F	F	F	F
chr1	714012	cg16047670	0.573104974	1.83	0.10719	16	0.574584484	T	F	F	F	F	F	F	F	F
chr1	714021	cg18263059	0.032282673	1.4	0.13973	22	0.234735766	T	F	F	F	F	F	F	F	F
chr1	714177	cg01014490	0.136162148	1.45	0.15117	19	0.171487934	T	F	F	F	F	F	F	F	F
chr1	714526	cg04231937	0.666267549	1.69	0.08321	11	0.565568876	T	F	F	F	F	F	F	F	F
chr1	714565	cg04496485	0.25420399	3.98	0.43516	3	0.365602123	F	T	F	F	F	F	F	F	F
chr1	720865	cg17505339	0.563437013	92.3	0.08792	10	0.967473025	F	F	F	T	F	F	F	F	F
chr1	753376	cg09989996	0.21001143	94.97	0.11081	9	0.76378011	F	F	F	T	F	F	F	F	F
chr1	758829	cg11954957	0.293309034	78.16	1.4777	4	0.490135728	F	F	T	F	F	F	F	F	F
chr1	761370	cg01068023	0.444325809	86.93	0.61124	1	0.435882159	F	T	F	F	F	F	F	F	F
chr1	762232	cg08167039	0.549817321	2.72	0.33376	17	0.274650093	F	T	F	F	F	T	F	T	F
chr1	762279	cg20677962	0.129603465	2.63	0.23871	7	0.449064591	F	T	F	F	F	T	F	T	F
chr1	762592	cg06402284	0.412835926	3.19	0.23361	18	0.346796231	T	F	F	F	F	T	F	T	F
chr1	762651	cg24699430	0.508158631	1.16	0.10948	1	0.002064005	T	F	F	F	F	T	F	T	F
chr1	762882	cg01551879	0.096823601	1.38	0.08021	4	0.46047814	T	F	F	F	T	F	F	T	F
chr1	762912	cg22394869	0.659498701	1.83	0.18083	23	0.327166698	T	F	F	F	T	F	F	F	F
chr1	762915	cg02550592	0.202104795	2.06	0.56929	14	0.293358375	T	F	F	F	T	F	F	F	F
chr1	763116	cg03213877	0.606706258	3.11	0.48115	1	0.063184555	T	F	F	F	F	T	F	T	F
chr1	763119	cg23803172	0.967038845	1.31	0.0816	12	0.390288938	T	F	F	F	F	T	F	T	F
chr1	763127	cg19411932	0.077175958	1.28	0.09214	8	0.225349023	T	F	F	F	F	T	F	T	F
chr1	765028	cg20788133	0.347951874	83.78	0.34189	10	0.900405378	F	T	F	F	F	F	F	T	F
chr1	765632	cg08939496	0.339636276	85.72	0.91067	19	0.480586268	F	F	T	F	F	F	F	T	F
chr1	779995	cg16736630	0.722063221	61.03	4.80642	12	0.028703754	F	F	F	T	F	F	F	T	F
chr1	785628	cg01793617	0.359103684	81.37	0.49344	2	0.736222771	F	F	T	F	F	F	F	T	F
chr1	787398	cg09139287	0.981256518	14.45	0.25555	19	0.92165933	F	T	F	F	F	F	F	T	F
chr1	787423	cg05662829	0.772657296	70.31	1.69591	7	0.260595668	F	T	F	F	F	F	F	T	F
chr1	788864	cg22714517	0.929504034	91.15	0.60915	21	0.227608159	T	F	F	F	F	F	F	T	F
chr1	790667	cg00168193	0.42675298	88.45	0.8675	1	0.445577466	F	T	F	F	F	F	F	F	F
chr1	791298	cg14280098	0.44126299	90.36	0.61065	3	0.200428745	F	F	T	F	F	F	F	F	F
chr1	793962	cg15903280	0.034604972	57.07	1.11788	21	0.725846536	F	F	F	T	F	F	F	F	F
chr1	799522	cg04352959	0.952343189	94.31	0.26113	15	0.544685054	F	F	T	F	F	F	F	F	F
chr1	800083	cg08258224	0.231928352	84.85	1.22271	20	0.43600666	F	T	F	F	F	F	F	F	F
chr1	803059	cg12285627	0.326542091	49	0.11416	9	0.987509351	F	T	F	F	F	F	F	F	F
chr1	805102	cg05898754	0.530679605	14.77	0.65987	6	0.490481427	F	T	F	F	F	F	F	T	F
chr1	805338	cg03128332	0.293541779	21.71	1.07008	13	0.212081726	T	F	F	F	F	F	F	T	F
chr1	805352	cg15994267	0.865913434	34.68	0.50177	3	0.532989052	T	F	F	F	F	F	F	T	F
chr1	805541	cg16619049	0.454612653	47.26	3.53933	19	0.591755302	T	F	F	F	F	F	F	T	F
chr1	805554	cg23100540	0.536601875	21.37	0.54323	8	0.68417168	T	F	F	F	F	F	F	T	F
chr1	809469	cg20275697	0.304510504	87.9	0.57232	3	0.567420344	F	F	T	F	F	F	F	T	F
chr1	812248	cg05475702	0.759940809	71.71	0.61963	18	0.758050908	F	F	F	T	T	F	F	F	F
chr1	812539	cg18147296	0.183428834	88.56	1.13289	10	0.096844469	F	F	F	T	F	T	F	F	F
chr1	812679	cg05597748	0.391402207	81.91	0.77743	21	0.586684451	F	F	F	T	F	T	F	F	F
chr1	812760	cg00111697	0.90404816	86.03	0.66878	15	0.573620068	F	F	F	T	F	T	F	F	F
chr1	813317	cg10988531	0.366307603	81.53	0.14535	9	0.991770293	F	F	F	T	F	T	F	F	F
chr1	833555	cg24373735	0.765583305	95.1	0.10551	18	0.923263769	F	F	F	T	F	F	F	F	F
chr1	834183	cg13938959	0.310532216	61.7	1.0162	11	0.40495965	F	F	F	T	F	F	F	F	F
chr1	834295	cg12445832	0.905665882	38.03	0.25136	23	0.924008322	F	F	F	T	F	F	F	F	F
chr1	834356	cg23999112	0.45399987	66.07	0.55453	2	0.814842585	F	F	F	T	F	F	F	F	F
chr1	837536	cg11527153	0.912504097	82.15	0.82725	4	0.323253431	F	F	T	F	F	F	F	F	F
chr1	838379	cg27573606	0.24440083	95.58	0.10573	13	0.733364813	F	T	F	F	F	F	F	F	F
chr1	838486	cg04195702	0.097647247	88.63	0.72006	21	0.406936193	F	T	F	F	F	F	F	F	F
chr1	838731	cg01062849	0.743522358	91.64	0.59773	1	0.443907307	F	T	F	F	F	F	F	F	F
chr1	839435	cg08128007	0.549101018	84.01	1.99091	18	0.00526079	F	T	F	F	F	F	F	F	F
chr1	839752	cg23733394	0.072607395	25.17	0.61547	23	0.452012339	T	F	F	F	F	F	F	F	F
chr1	840274	cg13371836	0.160488382	1.31	0.14106	10	0.083265659	T	F	F	F	F	F	F	F	F
chr1	840618	cg04407431	0.617457434	1.52	0.05597	4	0.768852203	T	F	F	F	F	F	F	F	F
chr1	841289	cg13565718	0.64062	83.97	0.86631	2	0.546241132	F	T	F	F	F	F	F	F	F
chr1	843491	cg01097950	0.132051022	78.08	0.71048	9	0.735304602	F	T	F	F	F	F	F	F	F
chr1	843581	cg08900511	0.657129994	76.81	0.09343	9	0.994915973	F	T	F	F	F	F	F	F	F
chr1	844499	cg04410003	0.494701428	92.35	1.05007	5	0.000178851	T	F	F	F	F	F	F	F	F
chr1	845278	cg18762746	0.242098398	97.43	0.07005	4	0.889209911	T	F	F	F	F	F	F	F	F
chr1	845311	cg12726839	0.637705225	22.42	3.11128	2	0.067004199	T	F	F	F	F	F	F	F	F
chr1	845810	cg04364728	0.806601129	36.54	0.60379	10	0.597804336	T	F	F	F	F	F	F	F	F
chr1	846155	cg05151709	0.380784159	49.21	0.21489	19	0.970193482	F	T	F	F	F	F	F	F	F
chr1	846195	cg08546707	0.952441774	66.52	0.78632	21	0.330191475	F	T	F	F	F	F	F	F	F
chr1	846507	cg06154531	0.909443881	84.08	1.74945	22	0.019510716	F	T	F	F	F	F	F	F	F
chr1	846637	cg01782097	0.926131821	57.69	0.48475	5	0.678316768	F	T	F	F	F	F	F	F	F
chr1	846742	cg20825023	0.918021608	44.09	0.58516	20	0.667051934	F	T	F	F	F	F	F	F	F
chr1	847816	cg12549180	0.644826363	54.79	0.79646	13	0.358544646	F	T	F	F	F	F	F	F	F
chr1	848379	cg11851804	0.886352322	3.08	0.21244	3	0.361556939	F	F	T	F	F	F	F	F	F
chr1	848409	cg06623778	0.288011144	3.72	0.56991	7	0.136219299	F	F	T	F	F	F	F	F	F
chr1	848440	cg14528386	0.002955832	7.88	1.71837	6	0.054773605	F	F	T	F	F	F	F	F	F
chr1	848609	cg17436295	0.241275788	73.61	0.97825	1	0.355844662	F	F	T	F	F	F	F	F	F
chr1	849540	cg18865112	0.369797399	82.2	0.6229	9	0.490432183	F	F	T	F	F	F	F	F	F
chr1	853876	cg19642727	0.306783805	78.14	0.84105	5	0.448570365	F	T	F	F	F	F	F	T	F
chr1	853925	cg21407818	0.2974851	83.73	0.227	15	0.934769612	F	T	F	F	F	F	F	T	F
chr1	854766	cg22226438	0.817424476	96.72	0.1672	16	0.194164685	T	F	F	F	F	F	F	T	F
chr1	854824	cg08029603	0.590994321	88.51	0.49603	13	0.752734854	T	F	F	F	T	F	F	F	F
chr1	854838	cg16347928	0.501619583	92.23	0.46439	22	0.567370219	T	F	F	F	T	F	F	F	F
chr1	854918	cg22699361	0.24246242	94.2	0.30589	1	0.76924967	T	F	F	F	T	F	F	F	F
chr1	854951	cg03890988	0.48535584	66.18	0.32429	18	0.900344904	T	F	F	F	T	F	F	F	F
chr1	854966	cg21786289	0.054148208	98.01	0.09754	15	0.621130165	T	F	F	F	T	F	F	F	F
chr1	855046	cg13897241	0.304308595	81.67	0.33841	21	0.913357063	F	T	F	F	F	T	F	F	F
chr1	855425	cg13176867	0.774506575	85.47	0.37813	5	0.858735176	F	T	F	F	F	T	F	F	F
chr1	855445	cg15105996	0.259403987	96.7	0.27425	17	0.53538116	F	T	F	F	F	T	F	F	F
chr1	855544	cg02565062	0.537382052	76.16	0.78679	22	0.333394158	F	T	F	F	F	T	F	F	F
chr1	855649	cg09856436	0.268252596	40.3	0.46479	4	0.861525605	F	T	F	F	F	T	F	F	F
chr1	856059	cg19159092	0.554728522	43.1	0.63712	17	0.749051778	F	T	F	F	F	T	F	F	F
chr1	856685	cg08132177	0.023744278	1.74	0.23143	14	0.308833586	F	T	F	F	F	F	F	F	F
chr1	856693	cg27050229	0.846935302	3.78	0.05847	10	0.964755551	F	T	F	F	F	F	F	F	F
chr1	856914	cg06931612	0.781768601	56.88	0.73877	13	0.371358236	F	T	F	F	F	F	F	F	F
chr1	857657	cg11407801	0.854473733	79.73	0.82043	8	0.452582235	F	T	F	F	F	F	F	F	F
chr1	858362	cg01197763	0.865712108	83.6	0.81991	14	0.177343067	F	T	F	F	F	F	F	F	F
chr1	859173	cg01980454	0.813819988	1.41	0.11116	19	0.325835018	T	F	F	F	F	F	F	F	F
chr1	859719	cg16352085	0.071473593	1.97	0.08081	3	0.769891277	T	F	F	F	F	T	F	F	F
chr1	859844	cg04839849	0.47717817	3.33	0.45123	3	0.065335098	T	F	F	F	F	T	F	F	F
chr1	860008	cg03725447	0.283258287	3.35	0.20976	15	0.670521123	T	F	F	F	F	T	F	F	F
chr1	860022	cg25215298	0.192621897	24.71	0.43492	9	0.784842043	T	F	F	F	F	T	F	F	F
chr1	860185	cg04672450	0.329316074	4.28	0.11081	23	0.871130427	T	F	F	F	F	T	F	F	F
chr1	860613	cg27487046	0.087014571	1.68	0.09406	17	0.565591602	T	F	F	F	F	T	F	F	F
chr1	860621	cg06091566	0.333370333	3.41	0.24422	5	0.811115193	T	F	F	F	F	T	F	F	F
chr1	860925	cg03735847	0.835388384	1.42	0.04727	19	0.516506134	T	F	F	F	T	F	F	F	F
chr1	860965	cg03180780	0.885983624	1.39	0.01372	16	0.911298829	T	F	F	F	T	F	F	F	F
chr1	861177	cg09166659	0.380316053	2.38	0.27899	21	0.122825819	T	F	F	F	F	F	T	F	F
chr1	861265	cg05527507	0.507659263	5.72	0.43685	21	0.230393369	T	F	F	F	F	F	F	F	F
chr1	861317	cg14324200	0.629437362	5.3	0.04906	2	0.972781115	T	F	F	F	F	F	F	F	F
chr1	861629	cg02663945	0.576386092	51.07	1.37137	8	0.499360116	T	F	F	F	F	F	F	T	F
chr1	861886	cg13856810	0.530428748	77.59	0.98099	5	0.611481073	F	T	F	F	F	F	F	T	F
chr1	864879	cg02896266	0.030654331	72.07	0.9035	13	0.650655046	F	F	T	F	F	F	F	T	F
chr1	865013	cg13806162	0.732507536	90.92	0.68305	19	0.214224558	F	F	T	F	F	F	F	T	F
chr1	865583	cg23225454	0.226694886	96.86	0.245	7	0.543044885	F	F	T	F	F	F	F	T	F
chr1	865860	cg00976181	0.117256915	71.97	0.57783	4	0.784917608	F	F	T	F	F	F	F	T	F
chr1	867031	cg10711230	0.764489196	92.5	0.18804	19	0.82128593	F	F	T	F	F	F	F	T	F
chr1	867938	cg00145911	0.290985128	95.58	0.45151	20	0.248479651	F	T	F	F	F	F	F	T	F
chr1	869346	cg13546858	0.520967021	34.5	1.23018	9	0.481432278	T	F	F	F	F	F	F	T	F
chr1	869368	cg13692836	0.539599569	28.06	0.40146	23	0.880818312	T	F	F	F	F	F	F	T	F
chr1	870791	cg06531475	0.795588393	26.66	0.49546	20	0.651895959	T	F	F	F	F	F	F	T	F
chr1	870810	cg06624358	0.376007468	28.13	0.47629	24	0.693229039	T	F	F	F	F	F	F	T	F
chr1	870958	cg14156792	0.161434679	41.56	1.36055	22	0.22909966	T	F	F	F	F	F	F	T	F
chr1	871033	cg24997886	0.400295227	16.2	0.40439	23	0.668316156	T	F	F	F	F	F	F	T	F
chr1	871057	cg01727431	0.351613142	39.11	0.17466	13	0.955189662	T	F	F	F	F	F	F	T	F
chr1	871308	cg10146935	0.191510757	15.95	1.23084	0	0.143072067	T	F	F	F	F	F	F	T	F
chr1	871441	cg02439789	0.473266162	42.27	0.45873	9	0.747564292	T	F	F	F	F	F	F	T	F
chr1	871546	cg24362661	0.238681795	43.98	0.76126	15	0.523815022	T	F	F	F	F	F	F	T	F
chr1	871980	cg05819296	0.627783422	81.27	1.30295	16	0.200050181	F	T	F	F	F	F	F	T	F
chr1	872235	cg00582671	0.075884615	74.37	0.78138	20	0.55423258	F	T	F	F	F	F	F	T	F
chr1	872385	cg22485363	0.783622416	90.11	0.33462	21	0.794205631	F	T	F	F	F	F	F	T	F
chr1	872737	cg06036236	0.440776973	84.12	0.34307	12	0.867843105	F	T	F	F	F	F	F	T	F
chr1	874697	cg13904806	0.803178799	93.84	0.67861	4	0.104830919	F	T	F	F	F	F	F	T	F
chr1	874896	cg03269716	0.328223928	56.38	0.55911	15	0.825218208	F	T	F	F	F	F	F	T	F
chr1	875345	cg04121631	0.053117982	10.52	0.46908	21	0.44285892	F	T	F	F	F	F	F	T	F
chr1	875880	cg23440882	0.89789254	2.72	0.03335	7	0.953723169	T	F	F	F	F	F	F	T	F
chr1	876199	cg23112672	0.461128005	4.06	0.23459	2	0.601862987	T	F	F	F	F	F	F	T	F
chr1	876249	cg15896339	0.62300534	1.73	0.02795	19	0.954522342	T	F	F	F	F	F	F	T	F
chr1	876551	cg12454161	0.267919154	17.02	0.44428	21	0.73526024	T	F	F	F	F	F	F	T	F
chr1	876870	cg09180262	0.824559499	3.06	0.19686	2	0.514308368	T	F	F	F	F	F	F	T	F
chr1	876993	cg24045482	0.116592872	2.93	0.29785	4	0.349243119	T	F	F	F	F	F	F	T	F
chr1	877489	cg09988062	0.981502091	2.19	0.2418	4	0.002464291	T	F	F	F	F	F	F	T	F
chr1	877641	cg22416074	0.644379125	5.08	0.35499	18	0.493609017	T	F	F	F	F	F	F	T	F
chr1	877647	cg19724344	0.763698454	7.48	0.7554	20	0.144147687	T	F	F	F	F	F	F	T	F
chr1	877876	cg06838427	0.913131219	4.41	0.12947	21	0.818656481	T	F	F	F	F	F	F	T	F
chr1	879375	cg10827460	0.462503112	97.55	0.10595	14	0.083625136	F	T	F	F	F	F	F	T	F
chr1	879383	cg15742605	0.715373125	98.14	0.08253	2	0.187766337	F	T	F	F	F	F	F	T	F
chr1	879415	cg09756115	0.080754232	77.73	1.25849	16	0.273065171	F	T	F	F	F	F	F	T	F
chr1	879958	cg23731742	0.843812958	86.78	0.44972	7	0.614554838	F	T	F	F	F	F	F	F	F
chr1	880916	cg23912452	0.888295517	65.44	0.71878	17	0.472730909	F	F	T	F	F	F	F	T	F
chr1	882546	cg06511482	0.68466083	86.36	2.00933	6	0.000788163	F	F	T	F	F	F	F	T	F
chr1	883538	cg17153432	0.156031105	87.03	0.72103	6	0.431613479	F	F	T	F	F	F	F	T	F
chr1	884869	cg00113194	0.75080136	89.19	0.26151	6	0.872395991	F	T	F	F	F	F	F	T	F
chr1	884964	cg02968844	0.143679631	85.86	0.50993	20	0.645371198	F	T	F	F	F	F	F	T	F
chr1	886419	cg16248916	0.84815025	92.92	0.28329	8	0.754340654	T	F	F	F	F	F	F	T	F
chr1	886441	cg20322444	0.330805098	87.48	1.0424	19	0.383919076	T	F	F	F	F	F	F	T	F
chr1	886485	cg07983659	0.522320976	93.6	0.05074	9	0.980159699	T	F	F	F	F	F	F	T	F
chr1	886543	cg11733071	0.380650378	95.15	0.29156	18	0.571038011	T	F	F	F	F	F	F	T	F
chr1	887576	cg01394461	0.450959712	62.65	0.83532	1	0.61954511	F	T	F	F	F	F	F	T	F
chr1	888413	cg09555360	0.747578021	85.59	1.1761	8	0.146153358	F	T	F	F	F	F	F	T	F
chr1	888957	cg07701223	0.658189474	96.57	0.17437	15	0.190395792	F	F	T	F	F	F	F	T	F
chr1	889215	cg13060902	0.423273981	83.56	0.48162	18	0.55112401	F	F	T	F	F	F	F	T	F
chr1	891193	cg21830050	0.339228265	12.1	1.14281	7	0.288155059	F	F	T	F	F	F	F	T	F
chr1	892704	cg02326551	0.667586627	72.46	1.14184	17	0.587071025	F	T	F	F	F	F	F	T	F
chr1	892857	cg15684274	0.029110787	95.67	0.15639	8	0.909517158	F	T	F	F	F	F	F	T	F
chr1	892914	cg16005420	0.907134477	88.43	0.08678	14	0.990010533	F	T	F	F	F	F	F	T	F
chr1	892948	cg20453388	0.123331379	88.84	0.92884	13	0.303050578	F	T	F	F	F	F	F	T	F
chr1	894056	cg24664590	0.815837124	2.87	0.50935	7	0.197893167	F	T	F	F	F	F	F	T	F
chr1	894108	cg08472719	0.597770029	2.09	0.17839	8	0.259536667	F	T	F	F	F	F	F	T	F
chr1	894207	cg03161767	0.225843527	2.78	0.16244	13	0.652790321	F	T	F	F	F	F	F	T	F
chr1	894257	cg10207527	0.991954796	2.52	0.04066	4	0.926286653	F	T	F	F	F	F	F	T	F
chr1	894587	cg04485075	0.090960946	2.64	0.29965	7	0.261339104	T	F	F	F	F	T	F	T	F
chr1	894601	cg16389252	0.56251521	2.41	0.01099	15	0.996006198	T	F	F	F	F	T	T	F	F
chr1	894954	cg19923810	0.149130527	55.23	0.3432	12	0.904391117	T	F	F	F	F	T	F	F	F
chr1	895141	cg25096313	0.665598053	72.82	0.92831	8	0.334704444	T	F	F	F	F	T	F	F	F
chr1	895413	cg16993975	0.772851416	19.45	0.19491	23	0.919730209	T	F	F	F	F	T	F	F	F
chr1	895869	cg22114309	0.244722767	43.35	0.78025	10	0.383308395	T	F	F	F	T	T	F	F	F
chr1	895988	cg11132698	0.020653739	1.96	0.06614	7	0.737687645	T	F	F	F	F	T	T	F	F
chr1	896226	cg09789536	0.603563982	24.42	0.72777	18	0.664478229	T	F	F	F	F	F	F	T	F
chr1	896305	cg26866020	0.809688437	1.57	0.09711	22	0.607768728	T	F	F	F	F	F	F	T	F
chr1	896310	cg17505193	0.066243792	2.21	0.06436	16	0.874331855	T	F	F	F	F	F	F	T	F
chr1	896316	cg13802035	0.583356019	3.83	0.56598	9	0.310445207	T	F	F	F	F	F	F	T	F
chr1	896763	cg07582955	0.146167317	41.37	0.85258	23	0.438844281	T	F	F	F	F	F	F	T	F
chr1	897308	cg16968662	0.403424611	78.97	0.99678	6	0.485076544	T	F	F	F	F	F	F	T	F
chr1	897500	cg07696918	0.308544953	83.97	1.60709	17	0.157641677	T	F	F	F	F	F	F	T	F
chr1	897590	cg04359978	0.591866041	80.03	0.4602	2	0.881839242	T	F	F	F	F	F	F	T	F
chr1	897949	cg07236207	0.699838973	89.02	1.01975	6	0.392689861	T	F	F	F	F	F	F	T	F
chr1	898397	cg11084308	0.685692999	90.71	0.17341	23	0.938647141	T	F	F	F	F	F	F	T	F
chr1	898852	cg03148373	0.248999259	98.09	0.10012	6	0.249268859	T	F	F	F	F	F	F	T	F
chr1	899000	cg10644916	0.008210654	81.31	1.29437	16	0.309230276	T	F	F	F	F	F	F	T	F
chr1	899182	cg01930745	0.624442313	89.28	0.17212	21	0.938644005	T	F	F	F	F	F	F	T	F
chr1	899434	cg14831166	0.229154584	78.07	1.90642	16	0.194196378	T	F	F	F	F	F	F	T	F
chr1	900424	cg11246447	0.833846643	88.48	0.32682	4	0.833840388	T	F	F	F	F	T	F	T	F
chr1	900550	cg14997037	0.937098513	91.05	0.26155	10	0.827088738	T	F	F	F	F	T	F	T	F
chr1	900832	cg15648958	0.328456615	92.29	0.50242	13	0.381337518	T	F	F	F	F	T	F	F	F
chr1	900945	cg03041482	0.927718142	89.75	0.74849	2	0.345909359	T	F	F	F	F	T	F	F	F
chr1	901062	cg00328058	0.189081377	59.91	1.42145	8	0.235959673	T	F	F	F	F	T	F	F	F
chr1	901449	cg25742326	0.153500482	11.87	0.73754	17	0.217539263	T	F	F	F	F	T	F	F	F
chr1	901685	cg12663811	0.457749655	10.82	0.47929	16	0.517808295	T	F	F	F	T	F	F	F	F
chr1	901725	cg07390924	0.755950783	6.27	0.272	21	0.24711562	T	F	F	F	T	F	F	F	F
chr1	901755	cg10110857	0.283454422	3.23	0.2598	22	0.49559699	T	F	F	F	T	F	F	F	F
chr1	901799	cg10375192	0.701391428	13.7	0.19594	0	0.861350805	T	F	F	F	T	F	F	F	F
chr1	901892	cg02056921	0.14130883	4.1	0.37935	16	0.487228486	T	F	F	F	F	F	T	F	F
chr1	902025	cg21832150	0.098737758	4.25	0.4816	21	0.420486911	T	F	F	F	F	F	F	T	F
chr1	902549	cg24076968	0.866620425	2.79	0.22713	11	0.255357278	T	F	F	F	F	F	F	T	F
chr1	902653	cg12536471	0.159934777	6.23	0.37293	16	0.463131268	T	F	F	F	F	F	F	T	F
chr1	903543	cg06324192	0.578207736	57.46	0.40359	7	0.890334972	F	T	F	F	F	F	F	T	F
chr1	905988	cg23207077	0.245416463	13.2	0.57213	16	0.389955941	F	T	F	F	F	F	F	T	F
chr1	906363	cg22381068	0.480470505	27.72	0.71011	8	0.444814059	T	F	F	F	F	F	F	T	F
chr1	906493	cg22481263	0.729745339	41.74	0.49722	9	0.644187059	T	F	F	F	F	F	F	T	F
chr1	906965	cg04865998	0.642756512	92.56	0.23105	2	0.812170117	F	T	F	F	F	F	F	T	F
chr1	907118	cg07195057	0.380534306	84.32	1.12997	19	0.287040515	F	T	F	F	F	F	F	T	F
chr1	907618	cg26679367	0.302733085	84.73	0.98909	22	0.269804773	F	T	F	F	F	F	F	T	F
chr1	907638	cg23596291	0.726628616	94.31	0.29318	7	0.420032117	F	T	F	F	F	F	F	T	F
chr1	907708	cg06818851	0.497640892	95.59	0.8361	1	0.032961741	F	T	F	F	F	F	F	T	F
chr1	909320	cg23956473	0.971835269	87.21	0.2846	12	0.75669981	F	F	T	F	F	F	F	T	F
chr1	910223	cg16352072	0.637485303	76.66	1.87256	20	0.112774954	F	F	T	F	F	F	F	F	F
chr1	911601	cg25107893	0.574080948	13.51	0.34891	16	0.746989552	F	T	F	F	F	F	F	T	F
chr1	911995	cg05505459	0.266591897	28.33	0.57807	18	0.620502529	F	T	F	F	F	F	F	T	F
chr1	912055	cg23635910	0.339396132	2.79	0.18416	3	0.485450918	F	T	F	F	F	F	F	T	F
chr1	914382	cg08843537	0.307365694	92.71	0.74908	6	0.365111839	F	T	F	F	F	F	F	T	F
chr1	916058	cg22348654	0.737944422	97.12	0.14973	16	0.38402749	F	F	T	F	F	F	F	T	F
chr1	916346	cg18166741	0.887677078	87.83	0.64752	3	0.332136013	F	F	T	F	F	F	F	T	F
chr1	916498	cg22699004	0.074470333	95.11	0.31249	16	0.596359338	F	F	T	F	F	F	F	T	F
chr1	916863	cg10824915	0.63720524	54.15	0.68088	21	0.524710503	F	F	T	F	F	F	F	T	F
chr1	917118	cg22599150	0.710119427	77.03	0.16483	17	0.969963974	F	F	T	F	F	F	F	T	F
chr1	917249	cg16349774	0.81577929	72.81	1.20793	7	0.603595889	F	F	T	F	F	F	F	T	F
chr1	917642	cg18439833	0.727081604	49.14	0.64108	8	0.697391111	F	F	T	F	T	F	F	F	F
chr1	917655	cg15526941	0.039701282	44.86	0.77582	21	0.666081349	F	F	T	F	T	F	F	F	F
chr1	917661	cg10201533	0.042774044	58.71	1.60464	22	0.035643302	F	F	T	F	T	F	F	F	F
chr1	917819	cg11235921	0.324779697	64.65	1.19309	7	0.156992798	F	T	F	F	F	T	F	F	F
chr1	917892	cg11782208	0.71954896	82.28	1.01904	11	0.296064821	F	T	F	F	F	T	F	F	F
chr1	918415	cg11143486	0.948019936	95.29	0.2753	11	0.256999824	F	T	F	F	F	T	F	F	F
chr1	918696	cg10381813	0.22160725	84.03	0.9392	11	0.637163823	F	T	F	F	F	T	F	F	F
chr1	919422	cg14350158	0.115743887	3.74	0.60143	16	0.019706096	F	T	F	F	F	F	F	F	F
chr1	919731	cg16417258	0.163719117	4.67	0.29734	6	0.694760784	T	F	F	F	F	F	F	F	F
chr1	919916	cg03394722	0.918565492	63.28	0.569	13	0.71870035	T	F	F	F	F	F	F	F	F
chr1	920580	cg26114254	0.087157821	92.1	0.55102	21	0.294746524	F	T	F	F	F	F	F	F	F
chr1	922010	cg10010734	0.929494532	92.63	0.63734	14	0.074156649	F	F	T	F	F	F	F	F	F
chr1	931327	cg03648020	0.009057891	31.25	0.89648	17	0.547108079	F	F	T	F	F	F	F	F	F
chr1	933306	cg01729262	0.342652471	27.9	0.23153	3	0.936491263	F	T	F	F	F	F	F	F	F
chr1	933388	cg15882305	0.947112658	83.06	0.80481	15	0.521684925	T	F	F	F	F	F	F	F	F
chr1	933685	cg15713103	0.139537124	1.26	0.05865	2	0.727626363	T	F	F	F	F	F	F	F	F
chr1	933987	cg26003967	0.198463797	4.25	0.15573	15	0.86707023	T	F	F	F	F	F	F	F	F
chr1	934036	cg23552821	0.635422392	5.98	0.59313	18	0.107366726	T	F	F	F	F	F	F	F	F
chr1	934197	cg26224305	0.203232965	1.53	0.15083	7	0.076038638	T	F	F	F	F	F	F	F	F
chr1	934390	cg05095110	0.046969139	3.15	0.39619	8	0.26491092	T	F	F	F	F	F	F	F	F
chr1	934409	cg15578015	0.291360129	1.74	0.02715	24	0.904996228	T	F	F	F	F	F	F	F	F
chr1	934662	cg23205003	0.539269872	1.22	0.07425	21	0.277886474	T	F	F	F	F	F	F	T	F
chr1	934907	cg17907238	0.944693189	1.27	0.05144	12	0.335200586	T	F	F	F	F	F	F	T	F
chr1	935139	cg02397514	0.23030755	1.38	0.07689	1	0.424517672	T	F	F	F	F	F	T	T	F
chr1	935456	cg12257384	0.292800012	2.69	0.09309	4	0.888935819	T	F	F	F	F	F	T	F	F
chr1	935861	cg00447632	0.403287613	2.7	0.2343	23	0.101604869	T	F	F	F	F	T	F	F	F
chr1	935863	cg26339484	0.38977759	2.7	0.23304	7	0.250139893	T	F	F	F	F	T	F	F	F
chr1	936091	cg27430493	0.445771586	3.11	0.25239	2	0.40702316	T	F	F	F	F	T	F	F	F
chr1	936229	cg25066040	0.164902632	2.03	0.12968	10	0.590136352	T	F	F	F	F	T	F	F	F
chr1	936346	cg27060622	0.603942412	4.63	0.58191	8	0.109544382	T	F	F	F	F	T	F	F	F
chr1	936500	cg08122545	0.657884959	1.62	0.05887	6	0.375857841	T	F	F	F	F	T	F	F	F
chr1	936610	cg15825501	0.271799149	9.7	0.38887	6	0.746628962	T	F	F	F	F	T	F	F	F
chr1	936897	cg13468764	0.396911335	4.28	0.13495	10	0.902268321	T	F	F	F	F	T	F	F	F
chr1	936914	cg26321643	0.632599358	4.94	0.04785	19	0.972698347	T	F	F	F	F	T	F	F	F
chr1	937048	cg16578267	0.460748752	2.94	0.33651	16	0.458213469	T	F	F	F	F	T	F	F	F
chr1	937409	cg18977839	0.639450541	7.01	0.69593	14	0.059092033	T	F	F	F	F	F	F	F	F
chr1	938905	cg09332175	0.85046713	76.85	0.90602	10	0.332377403	F	T	F	F	F	F	F	F	F
chr1	939448	cg16034521	0.885984393	85.93	0.27137	3	0.846208489	F	F	T	F	F	F	F	F	F
chr1	940782	cg10176463	0.739437901	1.29	0.08133	17	0.607975152	F	F	T	F	F	F	F	F	F
chr1	941382	cg25350899	0.022273479	83.43	0.42516	15	0.886757088	F	F	T	F	F	F	F	F	F
chr1	942161	cg13219080	0.632857877	87.78	0.40703	17	0.848663342	F	F	F	T	F	F	F	F	F
chr1	942198	cg09364122	0.447398945	96.71	0.15637	7	0.511871872	F	F	F	T	F	F	F	F	F
chr1	942295	cg17142931	0.348062974	76.33	0.45791	18	0.878686042	F	F	F	T	F	F	F	F	F
chr1	942329	cg20064006	0.374811631	87.67	0.27143	1	0.910253892	F	F	F	T	F	F	F	F	F
chr1	942451	cg17006413	0.264329514	97.68	0.12575	21	0.371198983	F	F	F	T	F	F	F	F	F
chr1	942471	cg21472517	0.777316016	97.44	0.11792	10	0.513930356	F	F	F	T	F	F	F	F	F
chr1	942489	cg18019572	0.720841693	90.03	0.65054	9	0.575565289	F	F	F	T	F	F	F	F	F
chr1	942498	cg22673826	0.297526663	93.82	0.47349	16	0.463240941	F	F	F	T	F	F	F	F	F
chr1	942635	cg10625579	0.06916691	93.64	0.20307	14	0.798932257	F	F	F	T	F	F	F	F	F
chr1	942696	cg01922485	0.795534938	93.89	0.37772	9	0.13208553	F	F	F	T	F	F	F	F	F
chr1	943017	cg12763038	0.710570777	66.48	1.61605	20	0.186514988	F	F	F	T	F	F	F	F	F
chr1	943064	cg26155170	0.888240933	78.66	0.42108	14	0.823709894	F	F	F	T	F	F	F	F	F
chr1	943431	cg08853797	0.189234668	84.33	0.72685	20	0.735253885	F	F	F	T	F	F	F	F	F
chr1	943619	cg03125763	0.822105512	72.35	1.88947	10	0.275773576	F	F	F	T	F	F	F	F	F
chr1	943647	cg26155520	0.153601546	84.49	1.59689	12	0.130042414	F	F	F	T	F	F	F	F	F
chr1	944093	cg23691733	0.31237124	91.73	0.4172	5	0.396078792	F	F	F	T	F	F	F	F	F
chr1	944439	cg04985032	0.637558109	90.71	0.61152	3	0.340176255	F	F	F	T	F	F	F	F	F
chr1	944783	cg24004483	0.219440072	4.39	0.59667	3	0.05008617	F	F	T	F	F	F	F	F	F
chr1	944789	cg23281018	0.67974949	11.8	1.0295	2	0.623436194	F	F	T	F	F	F	F	F	F
chr1	945321	cg24157008	0.293129791	83.46	1.26425	12	0.248397519	F	F	T	F	F	F	F	F	F
chr1	945416	cg25552017	0.112577274	74.41	2.1982	22	0.244631135	F	F	T	F	F	F	F	F	F
chr1	946099	cg10984178	0.310853605	87.58	0.65136	8	0.658681832	F	F	T	F	F	F	F	F	F
chr1	946444	cg13552506	0.906660002	87.31	0.3373	1	0.676503045	F	F	T	F	F	F	F	F	F
chr1	946675	cg26420561	0.656416605	86.56	1.21956	2	0.207858726	F	T	F	F	F	F	F	F	F
chr1	946683	cg22020633	0.885474202	90.88	0.3621	6	0.765366815	F	T	F	F	F	F	F	F	F
chr1	946875	cg01768082	0.06798624	47.53	0.77875	1	0.763490845	F	T	F	F	F	F	F	F	F
chr1	947003	cg07589034	0.709542203	50.75	2.09241	9	0.154536836	F	T	F	F	F	F	F	F	F
chr1	947018	cg22367159	0.77684083	62.5	2.85337	3	0.001934726	F	T	F	F	F	F	F	F	F
chr1	947091	cg26837773	0.619256185	44.14	1.38766	8	0.20505992	F	T	F	F	F	F	F	F	F
chr1	947153	cg15825373	0.69578949	83.64	1.26885	14	0.358254752	F	T	F	F	F	F	F	F	F
chr1	947210	cg22618402	0.170379223	92.35	0.47106	12	0.606571516	F	T	F	F	F	F	F	F	F
chr1	947343	cg06538872	0.729428923	80.34	0.67974	16	0.735412004	F	T	F	F	F	F	F	F	F
chr1	948625	cg25610492	0.930516483	8.86	0.99629	18	0.200587535	F	T	F	F	F	T	F	F	F
chr1	948627	cg08469540	0.012523713	6.41	2.18806	1	0.477936609	F	T	F	F	F	T	F	F	F
chr1	948740	cg20022511	0.048745873	2.73	0.478	17	0.124858334	T	F	F	F	T	F	F	F	F
chr1	948879	cg23684711	0.063278174	4.12	0.23892	16	0.720890978	T	F	F	F	F	F	T	F	F
chr1	948893	cg08067365	0.747679838	1.78	0.10077	18	0.440672882	T	F	F	F	F	F	T	F	F
chr1	949392	cg20062691	0.524686382	75.82	0.182	21	0.971019905	T	F	F	F	F	F	F	T	F
chr1	949449	cg03811829	0.577574467	77.47	1.15027	21	0.328889874	T	F	F	F	F	F	F	T	F
chr1	949634	cg11211792	0.840610766	80.39	1.14284	18	0.341254682	T	F	F	F	F	F	F	T	F
chr1	949850	cg04788999	0.089458626	69.71	1.06134	9	0.503885119	T	F	F	F	F	F	F	T	F
chr1	949893	cg16526047	0.697296753	60.17	0.75441	1	0.54447699	F	T	F	F	F	F	F	F	F
chr1	950971	cg07123796	0.840117808	30.94	1.01616	4	0.064378373	F	T	F	F	F	F	F	F	F
chr1	952794	cg26560020	0.152141514	92.02	0.59579	22	0.536905178	F	T	F	F	F	F	F	F	F
chr1	954619	cg09363892	0.927953347	8.02	0.55977	7	0.454670388	F	T	F	F	F	T	F	F	F
chr1	954631	cg03185752	0.074378694	5.17	0.42186	0	0.505837603	F	T	F	F	F	T	F	F	F
chr1	955083	cg15153791	0.382510534	1.73	0.06046	8	0.656707701	T	F	F	F	F	T	F	F	F
chr1	955147	cg04336684	0.803944278	4.68	0.27827	1	0.468533109	T	F	F	F	F	T	F	F	F
chr1	955163	cg22482746	0.414549496	1.16	0.03529	22	0.73448739	T	F	F	F	F	T	F	F	F
chr1	955463	cg25177113	0.821709443	2.68	0.07171	16	0.912055766	T	F	F	F	T	F	F	F	F
chr1	955701	cg08223393	0.870268195	3.65	0.00579	8	0.99952222	T	F	F	F	F	F	T	F	F
chr1	955720	cg07008945	0.527230826	0.89	0.07334	20	0.194167329	T	F	F	F	F	F	T	F	F
chr1	955757	cg11726631	0.054344021	1.45	0.09901	18	0.549019658	T	F	F	F	F	F	F	T	F
chr1	956108	cg19813362	0.501197321	1.53	0.06798	21	0.372010194	T	F	F	F	F	F	F	T	F
chr1	956217	cg00299257	0.547123683	2.05	0.11362	19	0.395672487	T	F	F	F	F	F	F	T	F
chr1	956299	cg10046671	0.091518485	1.58	0.06468	4	0.588132092	T	F	F	F	F	F	F	T	F
chr1	956799	cg24704476	0.186543011	63.56	0.71119	10	0.472556315	F	T	F	F	F	F	F	T	F
chr1	957119	cg13917577	0.289132233	49.02	1.09595	23	0.340941386	F	T	F	F	F	F	F	T	F
chr1	958274	cg17801765	0.268089792	66.03	1.2851	7	0.267730862	F	T	F	F	F	F	F	T	F
chr1	958351	cg13100600	0.5848443	35.09	0.65492	4	0.557358104	F	F	T	F	F	F	F	T	F
chr1	960761	cg18272461	0.399147131	79.34	1.01792	10	0.183398339	F	F	T	F	F	F	F	T	F
chr1	962651	cg07787977	0.326375114	59.6	1.02012	12	0.262108362	F	T	F	F	F	F	F	T	F
chr1	963599	cg02632261	0.230893333	86.54	0.20507	20	0.957036451	F	T	F	F	F	F	F	T	F
chr1	963887	cg07396477	0.966608123	85.89	0.5969	9	0.439653989	T	F	F	F	F	F	F	T	F
chr1	963896	cg15574137	0.690285837	91.11	0.42968	5	0.783536592	T	F	F	F	F	F	F	T	F
chr1	964497	cg25774148	0.727082516	96.48	0.17453	6	0.629951107	T	F	F	F	F	F	F	T	F
chr1	964506	cg17021880	0.892324566	89.29	0.30269	22	0.833754421	T	F	F	F	F	F	F	T	F
chr1	967561	cg02288964	0.287402045	65.85	0.37364	7	0.913104826	F	T	F	F	F	F	F	T	F
chr1	967967	cg02341264	0.557510517	21.36	0.95504	12	0.222819883	T	F	F	F	F	F	F	T	F
chr1	968395	cg06712559	0.344530609	1.09	0.01141	10	0.985071588	T	F	F	F	F	F	F	T	F
chr1	968558	cg17928920	0.564701563	18.69	2.39832	7	0.079448785	T	F	F	F	F	F	F	T	F
chr1	969042	cg14663984	0.684675429	4.01	0.45437	20	0.108727008	T	F	F	F	F	F	F	T	F
chr1	969254	cg16318112	0.799405349	4.71	0.29916	6	0.620883485	T	F	F	F	F	F	F	T	F
chr1	969257	cg09248054	0.001236147	2.96	0.58203	17	0.121561597	T	F	F	F	F	F	F	T	F
chr1	969744	cg15840462	0.80234653	5.31	0.36223	15	0.630509737	T	F	F	F	F	F	F	T	F
chr1	969825	cg24598973	0.380802023	51.58	0.982	16	0.587288043	T	F	F	F	F	F	F	T	F
chr1	970237	cg16502826	0.040266211	56.9	0.77398	14	0.651230944	T	F	F	F	F	F	F	T	F
chr1	970294	cg18147233	0.908201092	56.72	1.00087	15	0.474553463	F	T	F	F	F	F	F	T	F
chr1	972225	cg20741620	0.900250962	82.6	0.19217	13	0.963725741	F	T	F	F	F	F	F	T	F
chr1	973595	cg00525597	0.1095815	85.43	0.94428	6	0.350582317	F	T	F	F	F	F	F	T	F
chr1	973887	cg26007962	0.519811041	75.77	0.41574	3	0.836119654	F	T	F	F	F	F	F	T	F
chr1	975551	cg27541454	0.204737654	1.67	0.03863	12	0.775295919	T	F	F	F	F	F	F	T	F
chr1	975667	cg25759916	0.205670034	5.29	0.19102	16	0.805218887	T	F	F	F	F	F	F	T	F
chr1	976168	cg01150641	0.53818488	5.37	0.17402	8	0.853595737	T	F	F	F	F	F	F	T	F
chr1	976172	cg23625715	0.150459951	1.46	0.16825	2	0.358817664	T	F	F	F	F	F	F	T	F
chr1	976227	cg26222311	0.816964057	2.05	0.0752	22	0.68395547	T	F	F	F	F	F	F	T	F
chr1	976707	cg20594982	0.591730899	83.34	0.34039	11	0.833925389	T	F	F	F	F	F	F	T	F
chr1	977003	cg06819605	0.500886417	97.77	0.05494	4	0.581571192	T	F	F	F	F	F	F	T	F
chr1	977896	cg03790440	0.44121996	87.73	0.98556	16	0.324882188	T	F	F	F	F	F	F	T	F
chr1	978214	cg15571556	0.173722532	92.05	0.85121	18	0.288258568	T	F	F	F	F	F	F	T	F
chr1	978398	cg15475967	0.663554003	91.08	0.75951	11	0.33896807	T	F	F	F	F	F	F	T	F
chr1	978573	cg02138082	0.075398752	83.47	0.63902	8	0.731748782	T	F	F	F	F	F	F	T	F
chr1	978664	cg10983617	0.278522776	95.76	0.15776	14	0.496631694	T	F	F	F	F	F	F	T	F
chr1	978667	cg02630349	0.212960003	97.54	0.13826	14	0.558461805	T	F	F	F	F	F	F	T	F
chr1	979268	cg03055733	0.035559856	87.61	0.62917	14	0.83287863	T	F	F	F	F	F	F	T	F
chr1	979484	cg07407159	0.03803857	85.35	0.305	2	0.918768297	T	F	F	F	F	F	F	T	F
chr1	979589	cg16657578	0.515084467	97	0.11903	6	0.470123893	T	F	F	F	F	F	F	T	F
chr1	980112	cg05719911	0.740851994	92.77	0.53023	5	0.319562556	T	F	F	F	F	F	F	T	F
chr1	980304	cg09134969	0.471791264	80.56	0.28295	1	0.918696781	T	F	F	F	F	F	F	T	F
chr1	981164	cg02635644	0.943002315	96.86	0.04581	11	0.701473142	T	F	F	F	F	F	F	T	F
chr1	981222	cg01711077	0.027335675	61.24	1.84587	17	0.021062885	T	F	F	F	F	F	F	T	F
chr1	981392	cg07501049	0.559343426	97.86	0.1243	11	0.239025185	T	F	F	F	F	F	F	T	F
chr1	981566	cg14253035	0.83080023	84.04	0.46023	19	0.774609674	F	T	F	F	F	F	F	T	F
chr1	982189	cg12469361	0.067039416	97.37	0.27169	12	0.077036072	T	F	F	F	F	F	F	T	F
chr1	982225	cg24685837	0.098657165	74.18	0.65347	18	0.705887521	T	F	F	F	F	F	F	T	F
chr1	982308	cg17165303	0.246655666	95.78	0.2154	12	0.710310055	T	F	F	F	F	F	F	T	F
chr1	982491	cg20988802	0.40809854	83.96	0.69852	11	0.492712438	T	F	F	F	F	F	F	T	F
chr1	982918	cg22379708	0.735529027	88.29	0.72795	5	0.498946042	F	T	F	F	F	F	F	T	F
chr1	983039	cg16026189	0.594471428	91.19	0.5318	9	0.44959642	F	T	F	F	F	F	F	T	F
chr1	983260	cg18380070	0.356141471	90.34	0.36068	6	0.806318087	T	F	F	F	F	F	F	T	F
chr1	983386	cg02494066	0.32178025	75.22	0.61409	5	0.553501146	T	F	F	F	F	F	F	T	F
chr1	983545	cg09792712	0.003674045	88.01	0.89475	8	0.525754211	T	F	F	F	F	F	F	T	F
chr1	983611	cg15469001	0.377074367	84.87	0.29411	4	0.924104019	T	F	F	F	F	F	F	T	F
chr1	984383	cg08387293	0.97561944	70.25	0.49923	23	0.717309647	T	F	F	F	F	F	F	T	F
chr1	984428	cg24730157	0.05311313	96.75	0.43427	12	0.046856181	T	F	F	F	F	F	F	T	F
chr1	984992	cg06978943	0.383300217	95.82	0.24253	22	0.472533467	F	T	F	F	F	F	F	T	F
chr1	985239	cg23801338	0.207365094	97.25	0.03337	5	0.942630163	F	T	F	F	F	F	F	T	F
chr1	985393	cg13244315	0.557462417	96.04	0.0988	9	0.820438928	F	T	F	F	F	F	F	T	F
chr1	986037	cg11853970	0.842388782	89.33	0.549	13	0.401965213	F	T	F	F	F	F	F	T	F
chr1	986560	cg08480609	0.09270527	87.19	1.49034	24	0.276649927	F	F	T	F	F	F	F	T	F
chr1	986894	cg03120284	0.439952151	81.89	0.14827	15	0.974832183	F	F	T	F	F	F	F	T	F
chr1	987502	cg10490668	0.110737007	89.04	0.52703	4	0.556549981	F	F	T	F	F	F	F	T	F
chr1	988623	cg22627753	0.335280714	90.28	0.43651	10	0.691187124	F	T	F	F	F	F	F	T	F
chr1	989224	cg04559824	0.661129305	81.33	0.23991	2	0.953460646	F	T	F	F	F	F	F	T	F
chr1	989305	cg07912402	0.227202903	97.93	0.01328	3	0.971061483	F	T	F	F	F	F	F	T	F
chr1	989392	cg04274259	0.449819408	85.98	0.81163	6	0.413176222	F	T	F	F	F	F	F	T	F
chr1	990293	cg16903000	0.657555932	92.08	0.55988	15	0.256787229	T	F	F	F	F	F	F	T	F
chr1	990341	cg12483930	0.075495431	84.26	0.36263	14	0.846268887	T	F	F	F	F	F	F	T	F
chr1	990470	cg02415349	0.531823137	92.15	0.365	22	0.736434848	T	F	F	F	F	F	F	F	F
chr1	990557	cg14252395	0.78129666	84.91	0.2506	24	0.915269274	T	F	F	F	F	F	F	F	F
chr1	991533	cg08262378	0.475238951	74.16	1.20922	19	0.219437248	F	T	F	F	F	F	F	F	F
chr1	991567	cg08530610	0.036021576	82.75	0.0468	22	0.998155396	F	T	F	F	F	F	F	F	F
chr1	991708	cg13439946	0.121078485	77.04	2.26968	18	0.621727305	F	T	F	F	F	F	F	F	F
chr1	993580	cg08250879	0.0265622	53.22	1.85996	15	0.204257496	F	T	F	F	F	F	F	F	F
chr1	994498	cg12184864	0.458855295	3.46	0.21925	12	0.74540197	T	F	F	F	F	F	F	F	F
chr1	994582	cg21607076	0.306239425	4.58	0.15308	20	0.734549066	T	F	F	F	F	F	F	F	F
chr1	994637	cg12647165	0.021617123	2.32	0.12372	23	0.550470622	T	F	F	F	F	F	F	F	F
chr1	995013	cg02482614	0.309244456	1.89	0.09802	18	0.656776444	T	F	F	F	F	F	F	F	F
chr1	995021	cg17098415	0.681002247	3.41	0.2942	16	0.576977464	T	F	F	F	F	F	F	F	F
chr1	995180	cg08459564	0.171578738	3.91	0.57706	14	0.068420466	T	F	F	F	F	F	F	F	F
chr1	995932	cg18172484	0.140692091	39.18	0.90802	6	0.364057012	F	T	F	F	F	F	F	F	F
chr1	996054	cg04919596	0.630962679	34.02	0.73238	16	0.602137172	F	T	F	F	F	F	F	F	F
chr1	996294	cg24678117	0.384795108	88.85	0.70294	19	0.537394623	F	T	F	F	F	F	F	F	F
chr1	997269	cg22169680	0.830697961	72.37	1.02872	14	0.384545366	F	T	F	F	F	F	F	F	F
chr1	997858	cg10720997	0.570549418	1.55	0.10133	18	0.440723962	F	T	F	F	F	F	F	F	F
chr1	998638	cg09123721	0.260721167	42.18	0.58059	6	0.826799383	F	T	F	F	F	F	F	F	F
chr1	999599	cg11405655	0.615587427	25.3	0.52974	13	0.528196911	F	T	F	F	F	F	F	F	F
chr1	999679	cg25523405	0.046279288	2.57	0.13969	18	0.752791775	T	F	F	F	F	F	F	F	F
chr1	999724	cg02105666	0.723759867	1.25	0.09384	8	0.295661769	T	F	F	F	F	F	F	F	F
chr1	999826	cg21139076	0.329596459	5.08	0.14367	4	0.913484008	T	F	F	F	F	F	F	F	F
chr1	999888	cg07549208	0.315584969	8.39	0.28095	22	0.736259846	T	F	F	F	F	F	F	F	F
chr1	1000856	cg21779088	0.783772503	92.31	0.13916	24	0.955256202	F	T	F	F	F	F	F	F	F
chr1	1001511	cg26614117	0.730735599	61.11	1.20795	24	0.378429451	F	T	F	F	F	F	F	F	F
chr1	1001867	cg06095202	0.523324224	83.69	0.93571	15	0.585462281	F	T	F	F	F	F	F	F	F
chr1	1001973	cg04891761	0.607740209	42.74	0.59969	13	0.658134517	F	T	F	F	F	F	F	F	F
chr1	1002068	cg15500259	0.562094789	74.37	1.28844	19	0.490408366	F	T	F	F	F	F	F	F	F
chr1	1002664	cg06973463	0.108773903	93.08	0.62074	9	0.267568781	T	F	F	F	F	F	F	F	F
chr1	1003126	cg10955566	0.259502767	69.33	0.68278	5	0.663614851	T	F	F	F	F	F	F	F	F
chr1	1003376	cg08709360	0.663434511	87.4	0.49436	16	0.710589374	T	F	F	F	F	F	F	F	F
chr1	1003417	cg01244934	0.779509981	76.81	0.48891	17	0.824460431	T	F	F	F	F	F	F	F	F
chr1	1003529	cg15899727	0.175252554	60.76	1.17748	21	0.437789219	T	F	F	F	F	F	F	F	F
chr1	1003755	cg18432292	0.468849578	21.31	0.38556	19	0.72263529	T	F	F	F	F	F	F	F	F
chr1	1003851	cg24475622	0.058179728	4.21	0.34785	2	0.391932809	T	F	F	F	F	F	F	F	F
chr1	1004260	cg07147720	0.486401692	2.5	0.21089	16	0.209561497	T	F	F	F	F	F	F	F	F
chr1	1004464	cg24047311	0.014241369	1.51	0.14817	24	0.287290946	T	F	F	F	F	F	F	F	F
chr1	1004775	cg16095440	0.058045948	1.59	0.11067	15	0.388637247	T	F	F	F	F	F	F	F	F
chr1	1005100	cg08750554	0.554022159	13.21	0.9702	18	0.103743141	T	F	F	F	F	F	F	F	F
chr1	1005170	cg26702212	0.533836727	63.35	1.77766	22	0.058793237	T	F	F	F	F	F	F	F	F
chr1	1005398	cg24517686	0.265430754	75.16	1.08024	15	0.605838835	F	T	F	F	F	F	F	F	F
chr1	1007730	cg20685419	0.061935306	53.43	0.87252	6	0.529717316	F	F	T	F	F	F	F	F	F
chr1	1008091	cg27222785	0.998225982	77.82	0.20491	13	0.827339933	F	F	T	F	F	F	F	F	F
chr1	1008207	cg09864227	0.938228642	87.49	0.11629	23	0.976489792	F	F	T	F	F	F	F	F	F
chr1	1009445	cg07181843	0.126397209	74.55	0.60371	15	0.738206812	F	F	T	F	F	F	F	F	F
chr1	1010638	cg08007197	0.794886475	75.38	1.81679	20	0.042615189	F	T	F	F	F	F	F	F	F
chr1	1011560	cg01912388	0.735695789	82.74	1.30879	6	0.385975288	T	F	F	F	F	F	F	F	F
chr1	1012526	cg14854474	0.678067573	93.92	0.07984	11	0.925839512	T	F	F	F	F	F	F	F	F
chr1	1013276	cg01518906	0.667437898	63.37	0.85724	22	0.450328514	T	F	F	F	F	F	F	F	F
chr1	1014356	cg14964771	0.190236182	42.32	0.90209	8	0.469740507	F	T	F	F	F	F	F	F	F
chr1	1014978	cg23657003	0.798724861	2.83	0.45939	18	0.00740996	F	T	F	F	F	F	F	F	F
chr1	1015392	cg22044028	0.693405371	1.75	0.11015	14	0.536644716	F	T	F	F	F	F	F	F	F
chr1	1015447	cg15576492	0.797556346	3.33	0.48969	18	0.181471134	F	T	F	F	F	F	F	F	F
chr1	1016470	cg11200797	0.828089718	90.27	0.28902	17	0.650628661	F	T	F	F	F	F	F	F	F
chr1	1017019	cg16383573	0.052286549	88.99	0.46085	4	0.768975147	T	F	F	F	F	F	F	F	F
chr1	1017115	cg00305285	0.394582367	80.61	0.37665	22	0.854875158	T	F	F	F	F	F	F	F	F
chr1	1017318	cg24488772	0.933848126	96.24	0.02473	10	0.985813654	T	F	F	F	F	F	F	F	F
chr1	1017383	cg24378253	0.009165998	98.17	0.13175	8	0.18680945	T	F	F	F	F	F	F	F	F
chr1	1018118	cg04794393	0.393555224	98.21	0.13121	6	0.093927825	T	F	F	F	F	F	F	F	F
chr1	1018254	cg17840536	0.745075766	96.61	0.33541	7	0.124277784	T	F	F	F	F	F	F	F	F
chr1	1018479	cg19758750	0.027213234	85.36	0.94982	22	0.484398863	F	T	F	F	F	F	F	T	F
chr1	1019860	cg18024260	0.735159116	98.04	0.07471	6	0.194461547	T	F	F	F	F	F	F	T	F
chr1	1019902	cg12924059	0.006703345	92.97	0.11742	6	0.98140904	T	F	F	F	F	F	F	T	F
chr1	1019953	cg15099245	0.353094896	81.63	0.57983	9	0.819673033	T	F	F	F	F	F	F	T	F
chr1	1020002	cg08039585	0.744601949	88.13	0.3059	4	0.834612739	T	F	F	F	F	F	F	T	F
chr1	1020365	cg19734301	0.254954873	78.51	0.76645	19	0.49266972	F	T	F	F	F	F	F	T	F
chr1	1020738	cg08470135	0.972427736	89.38	0.68876	14	0.424955049	F	T	F	F	F	F	F	T	F
chr1	1020820	cg05035248	0.650675895	98.42	0.09943	14	0.05249215	F	T	F	F	F	F	F	T	F
chr1	1021029	cg05041517	0.218625539	64.81	0.50871	4	0.806995881	F	T	F	F	F	F	F	T	F
chr1	1021210	cg15207999	0.976984858	86.53	0.79469	10	0.084740129	F	T	F	F	F	F	F	T	F
chr1	1021299	cg26338735	0.064204994	89.39	0.70431	5	0.591697423	F	T	F	F	F	F	F	T	F
chr1	1022530	cg24437834	0.979162158	78.41	0.3618	11	0.796091762	F	T	F	F	F	F	F	T	F
chr1	1022642	cg15565004	0.208472407	80.44	0.831	5	0.586152833	F	T	F	F	F	F	F	T	F
chr1	1022900	cg19999567	0.915707758	94.23	0.19592	13	0.741692238	F	T	F	F	F	F	F	T	F
chr1	1022932	cg19856606	0.614195646	95.9	0.24741	17	0.379364514	F	T	F	F	F	F	F	T	F
chr1	1022995	cg12743165	0.283585065	86.9	0.24757	23	0.940855987	F	T	F	F	F	F	F	T	F
chr1	1023163	cg04315086	0.04539792	90.47	0.35648	15	0.731545347	T	F	F	F	F	F	F	T	F
chr1	1023247	cg09358422	0.512543528	95.56	0.47123	9	0.088595862	T	F	F	F	F	F	F	T	F
chr1	1023281	cg24523322	0.10530494	97.19	0.06664	13	0.837260586	T	F	F	F	F	F	F	T	F
chr1	1023319	cg12612065	0.483441185	91.24	0.51809	14	0.325420758	T	F	F	F	F	F	F	T	F
chr1	1023891	cg16060740	0.562585089	94.15	0.21698	1	0.823196738	F	T	F	F	F	F	F	T	F
chr1	1024212	cg13870982	0.035542881	90.84	1.05795	6	0.308563727	T	F	F	F	F	F	F	T	F
chr1	1024413	cg14010231	0.682660001	92.62	0.40122	18	0.72782643	T	F	F	F	F	F	F	T	F
chr1	1024513	cg22343299	0.351373606	97.23	0.12408	9	0.393473826	T	F	F	F	F	F	F	T	F
chr1	1024608	cg17596279	0.055539623	84.42	1.68166	21	0.080814709	T	F	F	F	F	F	F	T	F
chr1	1026255	cg15322667	0.140958923	84.07	0.85822	12	0.450761679	F	T	F	F	F	F	F	T	F
chr1	1026410	cg00648573	0.470919958	90.5	0.26155	7	0.795339585	T	F	F	F	F	F	F	T	F
chr1	1027520	cg11144217	0.033950355	97.97	0.07994	6	0.601369541	T	F	F	F	F	F	F	F	F
chr1	1027572	cg10782633	0.002292316	98.68	0.1557	9	0.114147499	T	F	F	F	F	F	F	F	F
chr1	1027716	cg27169685	0.477812815	89.63	0.49375	9	0.725286459	T	F	F	F	F	F	F	F	F
chr1	1027729	cg06727198	0.059456736	88.35	0.48881	3	0.795435274	T	F	F	F	F	F	F	F	F
chr1	1028878	cg06181703	0.633567463	97.26	0.04399	11	0.857512152	F	T	F	F	F	F	F	F	F
chr1	1030656	cg23812948	0.023672415	90.71	0.39597	9	0.618923639	F	F	T	F	F	F	F	F	F
chr1	1034421	cg26040075	0.205885791	54.86	1.15082	14	0.262726597	F	F	F	T	F	F	F	F	F
chr1	1042420	cg05007472	0.122419803	97.78	0.02822	13	0.927073694	F	F	T	F	F	F	F	F	F
chr1	1042451	cg01881456	0.745560186	96.55	0.13671	13	0.459315776	F	F	T	F	F	F	F	F	F
chr1	1043888	cg00546078	0.284677304	93.3	0.38757	14	0.378197768	F	F	T	F	F	F	F	F	F
chr1	1044287	cg16685990	0.220935664	93.58	0.56094	9	0.030044645	F	T	F	F	F	F	F	F	F
chr1	1045382	cg19860160	0.358257455	81.93	0.24253	8	0.97089365	F	T	F	F	F	F	F	F	F
chr1	1045506	cg26405545	0.971469707	90.86	0.42209	23	0.529629473	F	T	F	F	F	F	F	F	F
chr1	1046086	cg20961824	0.002757113	87.74	0.71069	22	0.716669762	T	F	F	F	F	F	F	F	F
chr1	1046164	cg09762182	0.764118286	59.65	0.45438	17	0.953737126	T	F	F	F	F	F	F	F	F
chr1	1046230	cg11754357	0.552329299	90.16	0.49948	16	0.693529923	T	F	F	F	F	F	F	F	F
chr1	1046324	cg05527091	0.867818305	97.39	0.03039	23	0.845911176	T	F	F	F	F	F	F	F	F
chr1	1047097	cg17034203	0.546683698	89.06	0.10426	20	0.972796584	F	T	F	F	F	F	F	F	F
chr1	1047475	cg12137247	0.44204378	61.74	1.42893	23	0.166713919	F	T	F	F	F	F	F	F	F
chr1	1049864	cg24709745	0.715308393	91.58	0.74071	20	0.166149641	F	T	F	F	F	F	F	F	F
chr1	1050110	cg08927102	0.664460492	94.23	0.39721	1	0.307974924	F	T	F	F	F	F	F	F	F
chr1	1050210	cg27302190	0.731612427	86.35	1.47274	8	0.029776028	F	T	F	F	F	F	F	F	F
chr1	1050579	cg18025136	0.284265368	13.85	0.38163	0	0.894520839	T	F	F	F	F	F	F	F	F
chr1	1050690	cg24638131	0.205547346	4.81	0.15848	11	0.878298326	T	F	F	F	F	F	F	F	F
chr1	1050737	cg14981312	0.604958319	1.73	0.11634	24	0.465767945	T	F	F	F	F	F	F	F	F
chr1	1051364	cg09383789	0.711402625	3.84	0.22377	22	0.833772245	T	F	F	F	F	F	F	F	F
chr1	1051537	cg20945607	0.802109437	1.21	0.04617	3	0.636259288	T	F	F	F	F	F	T	F	F
chr1	1051657	cg26541516	0.294296131	2.24	0.09059	12	0.773859176	T	F	F	F	F	F	T	F	F
chr1	1051711	cg03956833	0.678170968	3.81	0.36386	22	0.227120042	T	F	F	F	F	F	T	F	F
chr1	1051895	cg08881995	0.333695562	1.43	0.08412	3	0.377931951	T	F	F	F	T	F	F	F	F
chr1	1051907	cg03705284	0.881429668	1.17	0.07943	2	0.02023684	T	F	F	F	T	F	F	F	F
chr1	1052094	cg15030799	0.824610184	1.4	0.07776	4	0.361491827	T	F	F	F	F	T	F	F	F
chr1	1052297	cg20156053	0.604772821	5	0.07709	10	0.936553884	T	F	F	F	F	T	F	F	F
chr1	1052600	cg10126324	0.570911503	38.02	0.74669	6	0.779200781	F	T	F	F	F	T	F	F	F
chr1	1052664	cg06036677	0.157340332	44.72	2.44205	22	0.022698536	F	T	F	F	F	T	F	F	F
chr1	1052886	cg10579718	0.484064801	56.32	0.10262	24	0.984393178	F	T	F	F	F	T	F	F	F
chr1	1052949	cg16679343	0.432197853	29.13	0.91949	6	0.299734156	F	T	F	F	F	T	F	F	F
chr1	1053027	cg19626656	0.595055021	57.55	0.9943	17	0.650642247	F	T	F	F	F	T	F	F	F
chr1	1053794	cg18943819	0.167392763	75.22	0.55404	9	0.714127643	F	T	F	F	F	F	F	F	F
chr1	1053900	cg10026356	0.202451462	96.63	0.19215	1	0.45563985	F	T	F	F	F	F	F	F	F
chr1	1056347	cg26346563	0.224816096	75.19	1.36475	11	0.282627618	F	F	T	F	F	F	F	F	F
chr1	1057683	cg27582017	0.443652415	1.38	0.05723	18	0.573752502	F	F	F	T	F	F	F	F	F
chr1	1058077	cg10113217	0.70688423	58.45	0.06239	20	0.996592786	F	F	F	T	F	F	F	F	F
chr1	1058439	cg08899471	0.821937752	91.77	0.55997	23	0.458290713	F	F	F	T	F	F	F	F	F
chr1	1058658	cg23926866	0.38935821	32.15	0.87465	22	0.176178514	F	F	F	T	F	F	F	F	F
chr1	1061521	cg20619296	0.506842596	96.36	0.07873	14	0.920830861	F	F	F	T	F	F	F	F	F
chr1	1061585	cg18329352	0.058402335	89.9	0.89995	23	0.268055901	F	F	F	T	F	F	F	F	F
chr1	1061647	cg25973293	0.617013464	93.26	0.39525	4	0.673508361	F	F	F	T	F	F	F	F	F
chr1	1062237	cg27582546	0.373650956	87.16	0.59377	16	0.805861033	F	F	F	T	F	F	F	F	F
chr1	1062793	cg03520879	0.018328523	89.61	1.35993	8	0.130284531	F	F	F	T	F	F	F	F	F
chr1	1063186	cg06798288	0.428558173	76.63	0.48991	2	0.809381787	F	F	F	T	F	F	F	F	F
chr1	1063527	cg23035597	0.106958186	88.45	1.38628	11	0.128238213	F	F	F	T	F	F	F	F	F
chr1	1063857	cg02838683	0.017928352	83.75	1.36497	19	0.2468028	F	F	F	T	F	F	F	F	F
chr1	1064122	cg22512779	0.01679128	80.72	0.6834	9	0.636982168	F	F	F	T	F	F	F	F	F
chr1	1064942	cg23622235	0.976536532	93.24	0.54149	9	0.112854229	F	F	F	T	F	F	F	F	F
chr1	1065028	cg05655247	0.833911329	82.16	0.83989	9	0.433796272	F	F	F	T	F	F	F	F	F
chr1	1065864	cg17094363	0.639488208	95.83	0.11159	5	0.657896953	F	F	F	T	F	F	F	F	F
chr1	1065894	cg09146328	0.467460044	77.61	0.78983	0	0.454167357	F	F	F	T	F	F	F	F	F
chr1	1066087	cg21775619	0.297458926	95.13	0.3972	1	0.468870674	F	F	F	T	F	F	F	F	F
chr1	1066277	cg07179016	0.565906893	75.29	0.70845	20	0.739775909	F	F	F	T	F	F	F	F	F
chr1	1066544	cg07203151	0.632797006	86.73	0.8875	22	0.394802936	F	F	F	T	F	F	F	F	F
chr1	1067099	cg11750929	0.038229634	82.31	1.08004	6	0.541354115	F	F	F	T	F	F	F	F	F
chr1	1067163	cg01776299	0.087627242	60.93	0.98085	5	0.575259509	F	F	F	T	F	F	F	F	F
chr1	1067223	cg00300303	0.107472995	33.91	1.74288	6	0.141587797	F	F	F	T	F	F	F	F	F
chr1	1067397	cg09032281	0.395226856	92.09	0.26835	2	0.785117797	F	F	F	T	F	F	F	F	F
chr1	1068089	cg02852398	0.543176498	74.97	1.20316	12	0.301856446	F	F	F	T	F	F	F	F	F
chr1	1069929	cg18272703	0.652394931	95.26	0.14094	9	0.869843995	F	F	T	F	F	F	F	F	F
chr1	1070040	cg05528516	0.33138494	90.63	0.65277	1	0.458588815	F	F	T	F	F	F	F	F	F
chr1	1070325	cg13361271	0.273519177	75.17	0.58196	4	0.663673951	F	F	T	F	F	F	F	F	F
chr1	1072197	cg15822328	0.5106564	65.23	2.87299	17	0.021036897	F	T	F	F	F	F	F	F	F
chr1	1072370	cg19925558	0.324528638	6.97	0.14207	6	0.865732644	T	F	F	F	F	F	F	F	F
chr1	1072642	cg22433276	0.215777646	2.13	0.09746	3	0.330242414	T	F	F	F	F	F	F	F	F
chr1	1072839	cg03128133	0.872025802	2.08	0.08985	17	0.590105802	T	F	F	F	F	F	F	F	F
chr1	1072902	cg06615380	0.800874063	1.49	0.12347	20	0.187479244	F	T	F	F	F	F	F	F	F
chr1	1073424	cg11071912	0.409529911	61.35	0.64008	7	0.733645919	F	T	F	F	F	F	F	F	F
chr1	1073510	cg00812770	0.390725602	71.25	0.25393	18	0.949052963	F	T	F	F	F	F	F	F	F
chr1	1073529	cg16254267	0.565671975	91.51	0.59971	14	0.475557827	F	T	F	F	F	F	F	F	F
chr1	1074226	cg12274407	0.446077411	95.12	0.22913	12	0.597509758	F	T	F	F	F	F	F	F	F
chr1	1074333	cg26570389	0.329244668	86.93	1.4539	6	0.128561427	F	T	F	F	F	F	F	F	F
chr1	1076166	cg14824543	0.472844438	90.91	0.418	7	0.709719664	F	F	T	F	F	F	F	F	F
chr1	1076296	cg21862126	0.728011563	71.02	0.55426	5	0.604407715	F	F	T	F	F	F	F	F	F
chr1	1076431	cg12097325	0.245530634	68.23	0.38168	2	0.909839655	F	F	T	F	F	F	F	F	F
chr1	1078147	cg15207968	0.150350168	91.14	0.30375	5	0.760933331	F	F	F	T	F	F	F	F	F
chr1	1078295	cg12658052	0.172324739	82.65	0.45711	15	0.755556275	F	F	F	T	F	F	F	F	F
chr1	1078519	cg12755103	0.584008326	91.42	1.08968	22	0.050533379	F	F	F	T	F	F	F	F	F
chr1	1078901	cg19708306	0.601086551	92.16	0.42237	14	0.564844919	F	F	F	T	F	F	F	F	F
chr1	1079171	cg23259694	0.838956741	97.92	0.03389	3	0.733762139	F	F	F	T	F	F	F	F	F
chr1	1079260	cg03760138	0.173622118	72.49	0.68902	14	0.738055567	F	F	F	T	F	F	F	F	F
chr1	1079561	cg24158844	0.354198656	2.67	0.32412	2	0.237548263	F	F	F	T	F	F	F	F	F
chr1	1079622	cg25772221	0.839072677	2.43	0.06581	14	0.743471282	F	F	F	T	F	F	F	F	F
chr1	1079879	cg02854937	0.056033693	5.64	0.21109	21	0.584339239	F	F	F	T	F	F	F	F	F
chr1	1080611	cg25340711	0.441277521	93.6	0.29968	10	0.53695728	F	F	F	T	F	F	F	F	F
chr1	1083642	cg03228985	0.998461273	97.13	0.18031	22	0.108041534	F	F	F	T	F	F	F	F	F
chr1	1084147	cg16989340	0.304353582	57.75	1.35176	12	0.316341927	F	F	F	T	F	F	F	F	F
chr1	1084473	cg20254790	0.398546538	86.22	1.20622	1	0.391716886	F	F	F	T	F	F	F	F	F
chr1	1086777	cg04311266	0.383985765	96.51	0.20257	23	0.659529386	F	F	F	T	F	F	F	F	F
chr1	1086836	cg05929553	0.633902061	97.19	0.19877	15	0.272670826	F	F	F	T	F	F	F	F	F
chr1	1089668	cg10399850	0.941113733	88.95	1.00055	10	0.084219993	F	F	T	F	F	F	F	F	F
chr1	1091669	cg12806826	0.857309502	88.01	0.70908	9	0.508987374	F	T	F	F	F	F	F	F	F
chr1	1092940	cg15988843	0.580869374	5.03	0.235	16	0.821408201	F	T	F	F	F	F	F	F	F
chr1	1093212	cg23891858	0.093282817	10.85	0.63221	20	0.821878441	T	F	F	F	F	F	F	F	F
chr1	1093335	cg20256117	0.988659538	3.75	0.31764	3	0.138790517	T	F	F	F	F	F	F	F	F
chr1	1093457	cg14288281	0.996600195	1.74	0.05438	2	0.544124289	T	F	F	F	F	F	F	F	F
chr1	1093940	cg07213830	0.0012679	2.33	0.54042	7	0.150965946	F	T	F	F	F	F	F	F	F
chr1	1094080	cg07718444	0.03648531	10.72	0.57605	3	0.633043631	F	T	F	F	F	F	F	F	F
chr1	1095607	cg02971920	0.454635339	94.61	0.49933	13	0.068696781	F	F	T	F	F	F	F	F	F
chr1	1095737	cg06767191	0.505744333	92.84	0.38899	17	0.746899213	F	F	T	F	F	F	F	F	F
chr1	1096717	cg15688253	0.246654361	90.05	0.67182	3	0.489145291	F	T	F	F	F	F	F	F	F
chr1	1096765	cg22864340	0.164034797	90.39	0.33747	23	0.819049471	F	T	F	F	F	F	F	F	F
chr1	1097027	cg10335452	0.188904837	85.72	0.11208	3	0.992435702	F	T	F	F	F	F	F	F	F
chr1	1097179	cg06193359	0.232539605	84.39	1.01592	2	0.17748305	F	T	F	F	F	F	F	F	F
chr1	1097233	cg13560058	0.614180378	78.93	0.60666	20	0.763145421	F	T	F	F	F	F	F	F	F
chr1	1097270	cg00082285	0.955474017	83.47	0.3389	18	0.79092444	F	T	F	F	F	F	F	F	F
chr1	1098001	cg05336956	0.907660249	34.15	0.24764	11	0.906410541	F	T	F	F	F	F	F	F	F
chr1	1098070	cg21778193	0.333415602	80.12	1.52865	1	0.097404289	T	F	F	F	F	F	F	F	F
chr1	1098380	cg15489799	0.717024751	51.13	0.5661	6	0.645909598	T	F	F	F	F	F	F	F	F
chr1	1098900	cg22521151	0.358595997	88.29	0.41486	10	0.647600853	T	F	F	F	F	F	F	F	F
chr1	1098992	cg00207921	0.522279949	86.82	1.762	6	0.03147034	T	F	F	F	F	F	F	F	F
chr1	1099051	cg20544808	0.121551487	89.11	0.79021	16	0.392978628	T	F	F	F	F	F	F	F	F
chr1	1099166	cg18792131	0.019310309	96.56	0.31479	7	0.189668319	T	F	F	F	F	F	F	F	F
chr1	1099563	cg14166948	0.648150724	90.75	0.69328	13	0.348057712	T	F	F	F	F	F	F	F	F
chr1	1099583	cg08090385	0.003937448	84.36	1.12439	4	0.446617966	T	F	F	F	F	F	F	F	F
chr1	1099630	cg08474826	0.042787304	81.1	2.2339	15	0.026448153	T	F	F	F	F	F	F	F	F
chr1	1099651	cg20185617	0.504635163	76.78	1.59625	13	0.095721908	T	F	F	F	F	F	F	F	F
chr1	1100035	cg04972348	0.080270925	62.63	0.70861	5	0.583497519	T	F	F	F	F	F	F	F	F
chr1	1100126	cg06618740	0.649395088	69.81	1.18195	7	0.381082665	T	F	F	F	F	F	F	F	F
chr1	1100360	cg15414773	0.483781027	71.78	1.15272	10	0.375542116	T	F	F	F	F	F	F	F	F
chr1	1100493	cg21475076	0.711489069	96.51	0.3266	10	0.123960375	T	F	F	F	F	F	F	F	F
chr1	1100557	cg14476334	0.618053823	67.36	1.12583	18	0.334578773	T	F	F	F	F	F	F	F	F
chr1	1101302	cg22109930	0.643535442	88.77	0.39666	10	0.847507087	F	T	F	F	F	T	F	F	F
chr1	1101348	cg13449535	0.23572135	90.95	0.50846	12	0.50307595	F	T	F	F	F	T	F	F	F
chr1	1101431	cg07123481	0.970055591	74.03	0.32836	14	0.906693312	F	T	F	F	F	T	F	F	F
chr1	1101462	cg14144728	0.390793188	75.24	0.56084	12	0.684490451	F	T	F	F	F	T	F	F	F
chr1	1102276	cg01537494	0.495373468	86.64	0.99701	6	0.320282722	F	T	F	F	F	T	F	F	F
chr1	1102294	cg02825344	0.965697442	83.8	0.16194	22	0.914174769	F	T	F	F	T	T	F	F	F
chr1	1102389	cg02331673	0.516228128	86.92	0.64237	17	0.642341673	F	T	F	F	T	T	F	F	F
chr1	1102417	cg11203990	0.831101824	87.72	0.82363	1	0.254283671	F	T	F	F	T	T	F	F	F
chr1	1102446	cg14161399	0.290380617	97.69	0.06017	12	0.57100743	F	T	F	F	T	T	F	F	F
chr1	1102833	cg03003746	0.033750416	97.55	0.21117	8	0.267011846	F	F	T	F	F	T	F	F	F
chr1	1102960	cg13362546	0.738424976	80.16	0.32844	24	0.897974291	F	F	T	F	F	T	F	F	F
chr1	1103225	cg21810793	0.572047369	96.01	0.06701	0	0.845293119	F	F	T	F	T	T	F	F	F
chr1	1103235	cg25101291	0.814342878	83.05	0.41643	23	0.804296886	F	F	T	F	T	T	F	F	F
chr1	1103266	cg16561256	0.895752974	89.5	0.91271	16	0.24840904	F	F	T	F	F	T	F	T	F
chr1	1103312	cg26910384	0.968669343	75.69	0.60558	20	0.590337058	F	F	T	F	F	T	F	T	F
chr1	1104257	cg26330479	0.852080062	77.97	0.90663	10	0.475232848	F	F	T	F	T	F	F	F	F
chr1	1104265	cg06967105	0.08615865	68.52	1.58965	13	0.126440816	F	F	T	F	T	F	F	F	F
chr1	1104316	cg00152708	0.60625277	89.51	0.67446	14	0.547651928	F	F	T	F	T	F	F	F	F
chr1	1104366	cg23651812	0.298893119	98.14	0.06185	11	0.440307146	F	F	T	F	T	F	F	F	F
chr1	1104399	cg03528302	0.637240762	89.34	0.80414	14	0.355730821	F	F	T	F	F	F	F	T	F
chr1	1104462	cg12760887	0.547486336	76.87	0.86367	18	0.251886483	F	F	T	F	F	F	F	T	F
chr1	1104526	cg18348086	0.022947918	86.07	1.45366	16	0.363969016	F	F	T	F	F	F	F	F	F
chr1	1105317	cg23731501	0.26455419	88.76	1.09401	11	0.26767607	F	F	T	F	F	F	F	F	F
chr1	1105518	cg14287724	0.431735582	73.18	0.57983	0	0.872972893	F	F	T	F	F	F	F	F	F
chr1	1106175	cg25605174	0.149051718	79.05	0.88212	21	0.519365377	F	F	T	F	F	F	F	F	F
chr1	1107439	cg22874652	0.26151583	62.81	1.39271	17	0.410120621	F	T	F	F	F	F	F	F	F
chr1	1108521	cg26578072	0.875778277	68.66	0.26194	23	0.898420858	F	T	F	F	F	T	F	F	F
chr1	1108820	cg27631599	0.248089848	61.28	1.93535	20	0.537329572	F	T	F	F	F	T	F	F	F
chr1	1108860	cg10056813	0.360521745	80.01	0.33221	18	0.845855566	F	T	F	F	F	T	F	F	F
chr1	1108924	cg14709479	0.713941495	45.19	0.31769	23	0.916399864	F	T	F	F	F	T	F	F	F
chr1	1109012	cg01961752	0.071722021	9.67	0.39499	23	0.800484036	F	T	F	F	F	T	F	F	F
chr1	1109192	cg14786652	0.836937428	5.78	0.16172	17	0.894108714	F	T	F	F	T	F	F	F	F
chr1	1109244	cg21288685	0.316895137	3.86	0.40682	20	0.407199597	F	T	F	F	T	F	F	F	F
chr1	1109315	cg25544075	0.712997162	2.77	0.30153	20	0.069529807	T	F	F	F	F	F	F	F	F
chr1	1109486	cg10143960	0.913660282	7.43	0.61119	23	0.084413815	T	F	F	F	F	F	F	F	F
chr1	1109676	cg01511231	0.369061202	16.74	0.70869	14	0.375794081	T	F	F	F	F	F	F	F	F
chr1	1109832	cg03278726	0.180585053	78.57	0.75414	12	0.674173536	T	F	F	F	F	F	F	F	F
chr1	1109983	cg18770446	0.970390163	92.94	0.5189	6	0.121067106	T	F	F	F	F	F	F	F	F
chr1	1110107	cg22047469	0.208275434	97.68	0.09525	3	0.679245583	T	F	F	F	F	F	F	F	F
chr1	1110852	cg14793764	0.675366118	95.67	0.27722	1	0.53478348	F	T	F	F	F	F	F	F	F
chr1	1111095	cg08933284	0.58750839	72.89	1.18295	20	0.260115976	F	T	F	F	F	F	F	F	F
chr1	1113501	cg04206665	0.975244185	88.52	0.80219	22	0.339286724	F	F	T	F	F	F	F	F	F
chr1	1113624	cg18382926	0.010971036	83.61	1.32263	14	0.533506034	F	T	F	F	F	T	F	F	F
chr1	1114172	cg08844387	0.000770706	94.55	0.6107	15	0.469464067	F	T	F	F	F	T	F	F	F
chr1	1114523	cg16043700	0.609236328	76.46	0.39289	11	0.818410702	F	T	F	F	F	T	F	F	F
chr1	1114579	cg19584957	0.224802221	90.28	0.92836	18	0.380013048	F	T	F	F	F	T	F	F	F
chr1	1114698	cg07173112	0.466644123	74.15	0.74304	14	0.484835507	F	T	F	F	F	T	F	T	F
chr1	1114912	cg07841371	0.13179022	95.87	1.20447	15	0.000509902	F	T	F	F	T	F	F	T	F
chr1	1114914	cg23275914	0.00933053	88.51	3.18067	16	0.007578068	F	T	F	F	T	F	F	T	F
chr1	1114963	cg14220262	0.344553301	73.09	0.73939	18	0.774075117	F	T	F	F	T	F	F	T	F
chr1	1115070	cg02848157	0.453778706	90.65	0.90297	15	0.271088688	F	T	F	F	T	F	F	T	F
chr1	1115083	cg24884961	0.707016918	91.91	1.12421	13	0.032358098	F	T	F	F	F	F	T	T	F
chr1	1115378	cg17168771	0.607699868	87.63	0.68871	9	0.460018297	F	T	F	F	F	F	F	T	F
chr1	1115461	cg02014020	0.031727389	98.11	0.03563	4	0.869261442	F	T	F	F	F	F	F	T	F
chr1	1115575	cg03340606	0.914836961	98.57	0.06225	4	0.291872503	T	F	F	F	F	F	F	T	F
chr1	1115729	cg17510786	0.715306949	85.93	0.16077	10	0.96755721	T	F	F	F	F	F	F	T	F
chr1	1115920	cg05706898	0.94938564	95.76	0.13829	18	0.729910441	T	F	F	F	F	F	F	T	F
chr1	1117473	cg14008593	0.303722854	69.2	1.79454	20	0.155250196	F	T	F	F	F	F	F	T	F
chr1	1117562	cg00699898	0.047034582	15.16	0.68531	1	0.14597517	F	T	F	F	F	F	F	T	F
chr1	1117625	cg10962754	0.226695134	54.23	0.48515	7	0.757922207	F	T	F	F	F	F	F	T	F
chr1	1118157	cg16366262	0.255005894	39.21	0.70144	5	0.962973708	F	F	T	F	F	F	F	T	F
chr1	1118338	cg18312010	0.350676855	3.65	0.12923	11	0.818080792	F	F	T	F	F	F	F	T	F
chr1	1118391	cg18976046	0.888396353	2.75	0.12026	23	0.627029864	F	F	T	F	F	F	F	T	F
chr1	1118934	cg08886036	0.016868828	95	0.24518	22	0.331636244	F	F	T	F	F	F	F	T	F
chr1	1118965	cg06440474	0.873870337	94.17	0.53594	11	0.03046202	F	F	T	F	F	F	F	T	F
chr1	1120617	cg23087108	0.214719825	98.02	0.10853	5	0.224013501	F	F	F	T	F	F	F	T	F
chr1	1121086	cg06910084	0.304480154	84.38	1.52936	20	0.26009755	F	F	F	T	F	F	F	T	F
chr1	1131983	cg05652547	0.333847759	84.5	1.1065	12	0.155809731	F	T	F	F	F	F	F	T	F
chr1	1132852	cg02852923	0.821112437	92.12	0.16462	20	0.929467098	T	F	F	F	F	F	F	T	F
chr1	1132962	cg00146669	0.259260729	91.58	0.75779	9	0.259997588	T	F	F	F	F	F	F	T	F
chr1	1132976	cg18411941	0.713809924	93.16	0.33987	11	0.650791695	T	F	F	F	F	F	F	T	F
chr1	1133215	cg09021712	0.125846815	94.05	0.62968	16	0.101766278	T	F	F	F	F	F	F	T	F
chr1	1133248	cg04154653	0.157876047	94.43	0.36709	3	0.351583597	F	T	F	F	F	F	F	F	F
chr1	1133550	cg13089299	0.560207418	91.35	0.9238	17	0.199927831	F	T	F	F	F	F	F	F	F
chr1	1134018	cg22723960	0.21929707	88.62	1.0744	13	0.228446847	F	T	F	F	F	F	F	F	F
chr1	1135492	cg13360866	0.792533375	19.65	0.81368	24	0.017544553	F	T	F	F	F	F	F	F	F
chr1	1135955	cg24807889	0.626924725	41.55	0.67032	15	0.520869004	F	T	F	F	F	F	F	F	F
chr1	1136401	cg05952202	0.113431568	2.46	0.27726	3	0.170392196	T	F	F	F	F	F	F	F	F
chr1	1136430	cg04172501	0.082643811	3.69	0.33827	20	0.369975981	T	F	F	F	F	F	F	F	F
chr1	1136667	cg22696995	0.006012593	1.87	0.26473	7	0.093783353	T	F	F	F	F	F	F	F	F
chr1	1137099	cg23400617	0.402936459	3.17	0.45935	6	0.056032782	T	F	F	F	F	F	F	F	F
chr1	1137117	cg06778273	0.836139702	1.99	0.09334	3	0.277252825	T	F	F	F	F	F	F	F	F
chr1	1138931	cg18319381	0.737128834	73.57	0.1396	6	0.984111412	F	T	F	F	F	F	F	F	F
chr1	1139061	cg19413397	0.414783664	87.67	1.42187	16	0.159734085	F	T	F	F	F	F	F	T	F
chr1	1139603	cg12810734	0.060617542	78.71	1.46126	20	0.212383152	F	F	T	F	F	F	F	T	F
chr1	1140044	cg08090128	0.748077992	83.1	0.65455	3	0.546079878	F	T	F	F	F	F	F	T	F
chr1	1140664	cg16046810	0.29158029	86.32	0.34279	20	0.844124645	F	T	F	F	F	F	F	T	F
chr1	1141617	cg19237691	0.299085808	6.21	0.17586	5	0.931012774	F	T	F	F	F	F	F	T	F
chr1	1141790	cg08641866	0.583464278	0.74	0.02165	3	0.697111774	T	F	F	F	F	F	T	F	F
chr1	1141927	cg14886269	0.194919027	4.42	0.14196	19	0.839903311	T	F	F	F	F	F	T	F	F
chr1	1141934	cg15706223	0.158668321	7	0.58134	20	0.071770944	T	F	F	F	F	F	T	F	F
chr1	1141991	cg06097659	0.902369596	1.49	0.09349	9	0.154721151	T	F	F	F	F	F	T	F	F
chr1	1142132	cg04343794	0.070538572	5.78	0.70584	22	0.03183828	T	F	F	F	T	F	F	F	F
chr1	1142215	cg07671976	0.902408966	3.76	0.39175	19	0.31387981	F	T	F	F	T	F	F	F	F
chr1	1142254	cg25725823	0.053441926	21.38	0.61815	2	0.756398433	F	T	F	F	T	F	F	F	F
chr1	1142405	cg00086243	0.843502697	22.87	0.45086	18	0.648444126	F	T	F	F	F	T	F	F	F
chr1	1142617	cg02709725	0.51201386	44.92	0.50151	3	0.765046635	F	T	F	F	F	T	F	F	F
chr1	1142892	cg10583942	0.179669509	51.7	1.07345	19	0.378468082	F	T	F	F	F	T	F	F	F
chr1	1142932	cg07119157	0.582376866	56.5	0.54388	20	0.756467511	F	T	F	F	F	T	F	F	F
chr1	1143751	cg19092396	0.012661623	66.82	0.58074	2	0.775458373	F	T	F	F	F	F	F	F	F
chr1	1144012	cg25144135	0.700908484	31.35	1.25449	15	0.103709344	F	T	F	F	F	F	F	F	F
chr1	1144203	cg20996124	0.559371874	1.62	0.1066	4	0.640594877	F	T	F	F	F	F	F	F	F
chr1	1144558	cg16266669	0.534519679	3.11	0.26725	14	0.481013023	F	T	F	F	F	F	F	F	F
chr1	1144658	cg02296931	0.914599973	3.03	0.12304	21	0.567886345	F	T	F	F	F	F	F	F	F
chr1	1144724	cg15924570	0.851586986	6.54	0.24754	5	0.800528134	F	T	F	F	F	F	F	F	F
chr1	1145618	cg15993652	0.053472608	90.63	0.64018	17	0.513680149	T	F	F	F	F	F	F	F	F
chr1	1145848	cg25625296	0.800902899	81.1	0.26916	22	0.910000311	T	F	F	F	F	F	F	F	F
chr1	1146777	cg09503311	0.780352434	87.04	0.4189	22	0.857678091	T	F	F	F	F	F	F	F	F
chr1	1146903	cg20544186	0.089232396	86.24	1.92723	13	0.078280735	T	F	F	F	F	F	F	F	F
chr1	1148315	cg01437515	0.335575979	5.3	0.5422	22	0.446298354	F	T	F	F	F	F	F	T	F
chr1	1148973	cg12759096	0.58141354	4.15	0.63191	16	0.007284619	F	T	F	F	F	F	F	T	F
chr1	1149091	cg22335801	0.185931883	5.82	0.70755	17	0.166366724	T	F	F	F	F	F	F	T	F
chr1	1149192	cg14661234	0.06407293	34	0.56333	23	0.59039578	T	F	F	F	F	F	F	T	F
chr1	1149211	cg23394673	0.141441333	18.6	0.77892	15	0.573293348	T	F	F	F	F	F	F	T	F
chr1	1149501	cg23166857	0.851129872	20.73	0.49697	4	0.544777812	T	F	F	F	F	F	T	F	F
chr1	1149661	cg09586191	0.031740697	87.93	0.23691	19	0.949608021	F	T	F	F	T	F	F	F	F
chr1	1150085	cg21616720	0.367334457	93.56	0.62762	8	0.203063861	F	T	F	F	F	T	F	F	F
chr1	1150322	cg23867494	0.034977945	64.98	1.46944	20	0.393957233	F	T	F	F	F	T	F	F	F
chr1	1150410	cg21815220	0.72241457	58.45	0.35842	17	0.882854755	F	T	F	F	F	T	F	F	F
chr1	1150416	cg17084044	0.744306137	74.8	0.82822	6	0.544523581	F	T	F	F	F	T	F	F	F
chr1	1150936	cg16252905	0.411247182	72.47	0.8767	4	0.66398943	F	T	F	F	F	T	F	F	F
chr1	1152547	cg26312965	0.793172328	96.7	0.02607	10	0.966323004	T	F	F	F	F	F	F	F	F
chr1	1152580	cg09315878	0.934684827	95.83	0.08791	10	0.754941796	T	F	F	F	F	F	F	F	F
chr1	1152914	cg01075305	0.024916631	97.26	0.06746	14	0.761683816	T	F	F	F	F	F	F	T	F
chr1	1153338	cg03058163	0.494448179	89.93	0.41674	23	0.754249969	F	T	F	F	F	F	F	T	F
chr1	1153690	cg03580801	0.249175866	93.96	0.80327	19	0.124713003	F	T	F	F	F	F	F	T	F
chr1	1153924	cg19862782	0.152488199	76.85	1.04873	20	0.43156518	T	F	F	F	F	F	F	T	F
chr1	1154157	cg12219387	0.545340941	97.87	0.02022	24	0.936269558	T	F	F	F	F	F	F	T	F
chr1	1154318	cg11727921	0.653602798	86.2	1.29053	7	0.099725874	T	F	F	F	F	F	F	T	F
chr1	1154347	cg01783406	0.069529165	92.61	1.27163	18	0.080739598	T	F	F	F	F	F	F	T	F
chr1	1154853	cg14531564	0.282806937	97.54	0.18448	15	0.055764604	F	T	F	F	F	F	F	T	F
chr1	1155026	cg09276842	0.366103248	97.31	0.18464	17	0.222646469	F	T	F	F	F	F	F	T	F
chr1	1155472	cg07548512	0.850808992	97.89	0.14348	7	0.245519047	F	T	F	F	F	F	F	T	F
chr1	1155731	cg07115976	0.82361098	96.76	0.14018	10	0.485634377	F	T	F	F	F	F	F	T	F
chr1	1156246	cg22798412	0.564276067	96.57	0.12607	2	0.627645159	F	T	F	F	F	F	F	T	F
chr1	1157541	cg00656410	0.157085413	95.64	0.06222	18	0.973993964	F	T	F	F	F	F	F	T	F
chr1	1157637	cg10206039	0.231524714	89.12	1.3793	20	0.163120953	F	T	F	F	F	F	F	T	F
chr1	1157684	cg00062072	0.772846746	87.89	0.41683	18	0.798571985	F	T	F	F	F	F	F	T	F
chr1	1158081	cg05818515	0.091299174	84.27	0.88846	20	0.534807428	F	T	F	F	F	F	F	T	F
chr1	1158325	cg25282454	0.21003326	39.77	0.69523	21	0.634899468	F	T	F	F	F	F	F	T	F
chr1	1158648	cg03467014	0.81047099	82.2	0.28717	16	0.918057951	F	T	F	F	F	F	F	T	F
chr1	1159106	cg09819798	0.678522906	89.38	0.16606	3	0.933089397	F	T	F	F	F	F	F	T	F
chr1	1159282	cg23082845	0.038871525	94.51	0.1198	15	0.834286812	T	F	F	F	F	F	F	T	F
chr1	1159328	cg04559485	0.168940704	93.26	0.72532	10	0.347018528	T	F	F	F	F	F	F	T	F
chr1	1159412	cg21837391	0.958128812	89.08	0.90729	20	0.262210046	T	F	F	F	F	F	F	T	F
chr1	1160713	cg17414873	0.714044147	93.76	0.62362	12	0.193461007	F	T	F	F	F	F	F	T	F
chr1	1161069	cg03935783	0.110137619	97.23	0.34331	12	0.037778595	F	T	F	F	F	F	F	T	F
chr1	1161382	cg05638471	0.897554977	85.33	0.7543	10	0.600676916	F	T	F	F	F	F	F	T	F
chr1	1161866	cg18367529	0.896092911	87.63	0.4106	22	0.690819271	F	T	F	F	F	F	F	T	F
chr1	1162156	cg20300707	0.302469435	95.46	0.45755	1	0.344314488	T	F	F	F	F	F	F	T	F
chr1	1162176	cg23963070	0.127737413	97.68	0.08085	0	0.718580212	T	F	F	F	F	F	F	T	F
chr1	1162280	cg02974491	0.858632558	97.24	0.17696	5	0.279488381	T	F	F	F	F	F	F	T	F
chr1	1162996	cg09812885	0.301499294	91.06	1.08654	14	0.046311742	F	T	F	F	F	F	F	T	F
chr1	1163192	cg13470499	0.817707053	86.59	0.43635	14	0.692291238	F	T	F	F	F	F	F	T	F
chr1	1163671	cg27310827	0.906733694	97.47	0.01212	15	0.964104136	T	F	F	F	F	F	F	T	F
chr1	1163886	cg11257497	0.339911347	94.16	0.83325	13	0.047901364	T	F	F	F	F	F	F	T	F
chr1	1163894	cg14965611	0.230303974	95.35	0.3302	9	0.340336774	T	F	F	F	F	F	F	T	F
chr1	1163950	cg22718360	0.340449847	96.54	0.24268	17	0.112453652	F	T	F	F	F	F	F	T	F
chr1	1164537	cg25619287	0.004753164	72.42	2.21081	19	0.078774044	F	T	F	F	F	F	F	F	F
chr1	1165393	cg20014591	0.381201318	90.9	1.15974	17	0.273015956	F	T	F	F	F	F	F	F	F
chr1	1166824	cg02224920	0.642478025	5.28	0.25974	21	0.618371598	F	T	F	F	F	T	F	F	F
chr1	1166916	cg20871445	0.393304877	2.61	0.01062	3	0.998306985	F	T	F	F	F	T	F	F	F
chr1	1167310	cg03392900	0.878253162	2.83	0.61891	24	0.097958891	T	F	F	F	F	T	T	F	F
chr1	1167315	cg14074924	0.908284993	3.01	0.2786	20	0.682123306	T	F	F	F	F	T	T	F	F
chr1	1167389	cg18387017	0.706574771	1.25	0.03875	21	0.486523623	T	F	F	F	F	T	T	F	F
chr1	1168036	cg19945840	0.532220179	45.51	0.89408	17	0.373135734	T	F	F	F	F	T	T	F	F
chr1	1168432	cg13924635	0.442868217	97.08	0.16168	10	0.323438306	T	F	F	F	F	T	T	F	F
chr1	1168541	cg22220310	0.700444331	97.71	0.04719	10	0.577750345	T	F	F	F	F	T	T	F	F
chr1	1168550	cg14477263	0.005869282	97.78	0.11076	13	0.182761925	T	F	F	F	F	T	T	F	F
chr1	1169394	cg07810204	0.417919822	95.75	0.36148	7	0.118916363	F	T	F	F	F	F	T	F	F
chr1	1169972	cg07963816	0.215380331	96.3	0.18303	15	0.469214794	F	T	F	F	F	F	T	F	F
chr1	1170069	cg07146103	0.550318922	75.37	0.32657	17	0.905155803	F	T	F	F	F	F	T	F	F
chr1	1171952	cg25731959	0.057201216	84.28	0.13395	21	0.983323241	F	T	F	F	F	F	F	F	F
chr1	1173264	cg14830045	0.954864068	64.53	1.56707	7	0.323556349	F	T	F	F	F	F	F	F	F
chr1	1173356	cg10784110	0.561814326	51.1	0.9257	18	0.288824052	F	T	F	F	F	F	F	F	F
chr1	1173622	cg06964912	0.736686424	11.65	0.31875	11	0.577001386	F	T	F	F	F	F	F	F	F
chr1	1173916	cg12108798	0.012013963	65.67	0.53494	15	0.846820831	T	F	F	F	F	F	F	F	F
chr1	1174190	cg00657094	0.429220526	94.27	0.45492	22	0.471931509	T	F	F	F	F	F	F	F	F
chr1	1175370	cg20411340	0.094320163	51.02	1.21758	14	0.368845448	F	T	F	F	F	F	F	F	F
chr1	1175851	cg24034746	0.489813336	87.48	0.32914	1	0.863757807	F	T	F	F	F	F	F	F	F
chr1	1176376	cg09331144	0.636596274	30.86	0.36418	20	0.825070148	F	T	F	F	F	F	F	F	F
chr1	1177703	cg10483828	0.396127871	91.14	0.81454	3	0.228515717	F	T	F	F	F	F	F	F	F
chr1	1177886	cg07719599	0.668485936	88.56	1.15766	16	0.198323369	T	F	F	F	F	F	F	F	F
chr1	1178039	cg00211609	0.575177855	67.97	0.81799	19	0.485607547	T	F	F	F	F	F	F	T	F
chr1	1178045	cg10378904	0.920396575	84.27	1.18226	6	0.371813949	T	F	F	F	F	F	F	T	F
chr1	1178191	cg22512888	0.61569043	87.64	0.47211	19	0.770737645	T	F	F	F	F	F	F	T	F
chr1	1178245	cg24345856	0.82772644	86.86	0.9476	21	0.195809843	F	T	F	F	F	F	F	T	F
chr1	1179747	cg10208113	0.394812583	96.3	0.43853	4	0.11968768	F	T	F	F	F	F	F	T	F
chr1	1181757	cg02279987	0.890172135	28.08	0.38913	10	0.569596065	T	F	F	F	F	F	F	T	F
chr1	1181769	cg19236794	0.19196158	14.76	0.8554	10	0.255734354	T	F	F	F	F	F	F	T	F
chr1	1181956	cg04719903	0.62821579	2.15	0.0917	2	0.751652848	T	F	F	F	F	F	T	F	F
chr1	1182226	cg25594899	0.423012035	1.63	0.03053	24	0.864553114	T	F	F	F	T	F	F	F	F
chr1	1182418	cg14089984	0.194944741	2.81	0.21379	17	0.516228522	T	F	F	F	F	T	F	F	F
chr1	1182424	cg06443533	0.253958011	2.87	0.03198	19	0.991668881	T	F	F	F	F	T	F	F	F
chr1	1182658	cg26314055	0.945891658	4.56	0.16397	13	0.843160454	F	T	F	F	F	T	F	F	F
chr1	1183257	cg20747739	0.170691699	73.35	1.14362	9	0.496175981	F	T	F	F	F	T	F	F	F
chr1	1183528	cg15582176	0.25770219	79.92	1.08129	11	0.214555721	F	T	F	F	F	T	F	F	F
chr1	1186357	cg13440692	0.671197528	79.01	1.44076	14	0.101827629	F	F	T	F	F	F	F	F	F
chr1	1187974	cg17267508	0.715577461	92.19	0.21323	2	0.845685435	F	T	F	F	F	F	F	F	F
chr1	1188173	cg19869091	0.232653184	94.3	0.57451	20	0.258883713	F	T	F	F	F	F	F	F	F
chr1	1189466	cg08643618	0.021252405	98.34	0.13394	10	0.309416083	T	F	F	F	F	F	F	F	F
chr1	1189640	cg24701867	0.884659913	98.75	0.0935	7	0.075517585	T	F	F	F	F	F	F	F	F
chr1	1189797	cg06361835	0.992287865	86.95	0.69669	17	0.363310934	T	F	F	F	F	F	F	F	F
chr1	1190026	ch.1.24684R	0.059805638	4.09	0.4055	0	0.350416471	T	F	F	F	F	F	F	F	F
chr1	1190096	cg17469240	0.389136382	96.13	0.10814	21	0.872380703	T	F	F	F	F	F	F	F	F
chr1	1190137	cg19081571	0.223211895	95.59	0.13872	13	0.65405809	T	F	F	F	F	F	F	F	F
chr1	1190238	cg13689260	0.034512185	91.45	1.03546	7	0.212703429	T	F	F	F	F	F	F	F	F
chr1	1190523	cg06754550	0.932253021	88.16	0.72469	17	0.162744972	T	F	F	F	F	F	F	F	F
chr1	1190541	cg10518155	0.052057942	93.72	0.21182	23	0.935577282	T	F	F	F	F	F	F	F	F
chr1	1190558	cg17784606	0.989291004	95.31	0.27643	4	0.277252349	T	F	F	F	F	F	F	F	F
chr1	1190669	cg18153662	0.284448466	86.49	0.54612	13	0.743195944	T	F	F	F	F	F	F	T	F
chr1	1190778	cg08733913	0.653693843	95.68	0.20037	6	0.378094934	T	F	F	F	F	F	F	T	F
chr1	1190798	cg02334770	0.164330837	92.72	0.6608	13	0.417364819	T	F	F	F	F	F	F	T	F
chr1	1190932	cg03583709	0.394917001	91.76	0.724	8	0.162380305	F	T	F	F	F	F	F	T	F
chr1	1193746	cg22699977	0.721653859	88.99	0.59803	19	0.474773619	F	F	T	F	F	F	F	T	F
chr1	1194603	cg10245314	0.916214217	82.86	0.41971	6	0.760814323	F	F	T	F	F	F	F	T	F
chr1	1195569	cg14661139	0.064627703	82.11	0.30103	14	0.925131652	F	F	F	T	F	F	F	T	F
chr1	1196457	cg17177602	0.12759101	55.62	0.2357	5	0.937282263	F	F	F	T	F	F	F	T	F
chr1	1196725	cg08884932	0.347944242	51.59	0.76749	21	0.646297385	F	F	F	T	F	F	F	T	F
chr1	1196747	cg11225330	0.490201564	78.13	0.20312	13	0.960049871	F	F	F	T	F	F	F	T	F
chr1	1197095	cg17869799	0.921740434	74.08	3.05428	11	0.043649405	F	F	F	T	T	F	F	T	F
chr1	1197536	cg03525583	0.499401036	90.02	0.3064	13	0.650814482	F	F	F	T	F	T	F	T	F
chr1	1197551	cg04026747	0.274950674	91.95	0.26533	6	0.847953757	F	F	F	T	F	T	F	T	F
chr1	1198047	cg19709095	0.750086134	90.49	0.33287	17	0.817472871	F	F	F	T	F	T	F	T	F
chr1	1198269	cg17848797	0.772493598	59.21	1.22726	3	0.532851559	F	F	F	T	F	T	F	T	F
chr1	1199718	cg22725197	0.663318787	89.82	0.3144	5	0.820155781	F	F	T	F	F	F	F	T	F
chr1	1201631	cg15578176	0.088798583	92.55	0.81551	4	0.311920865	F	T	F	F	F	F	F	T	F
chr1	1203167	cg02386723	0.500224808	81.9	1.37606	14	0.07295466	T	F	F	F	F	F	F	T	F
chr1	1203256	cg04296903	0.153384285	98.54	0.07257	9	0.566890823	T	F	F	F	F	F	F	T	F
chr1	1203436	cg19816994	0.14179439	95.07	0.27059	15	0.417504293	T	F	F	F	F	F	F	F	F
chr1	1203450	cg24658349	0.124701862	92.12	0.40553	10	0.598595709	T	F	F	F	F	F	F	F	F
chr1	1203564	cg02859098	0.325356509	86.41	0.64883	17	0.635582698	T	F	F	F	F	F	F	F	F
chr1	1203660	cg22009470	0.285378252	91.06	0.79193	16	0.253068315	F	T	F	F	F	F	F	F	F
chr1	1204353	cg17599045	0.021496056	84.31	0.51529	22	0.765873566	F	T	F	F	F	F	F	F	F
chr1	1206372	cg16045223	0.260449022	93.15	0.34	7	0.668524861	F	F	T	F	F	F	F	F	F
chr1	1207789	cg23891364	0.802319623	77.47	0.905	10	0.28449839	F	T	F	F	F	F	F	F	F
chr1	1208426	cg21864845	0.222803672	6.74	0.45284	18	0.271858872	F	T	F	F	F	F	F	F	F
chr1	1208573	cg02913364	0.514401651	6.23	0.33485	7	0.655489101	T	F	F	F	F	F	F	F	F
chr1	1208709	cg16717690	0.44333498	1.72	0.2989	4	0.027971301	T	F	F	F	F	F	F	F	F
chr1	1209196	cg02581421	0.85587639	1.67	0.12127	9	0.185298375	T	F	F	F	F	F	T	F	F
chr1	1209673	cg03322129	0.188036339	2.33	0.37273	19	0.020170038	T	F	F	F	F	T	F	F	F
chr1	1209696	cg01794932	0.598418147	2.96	0.23061	18	0.282053867	T	F	F	F	F	T	F	F	F
chr1	1209720	cg26163375	0.092869048	1.53	0.2537	17	0.058984514	T	F	F	F	F	T	F	F	F
chr1	1210100	cg22670128	0.11156047	78.27	0.61596	5	0.723731149	F	T	F	F	F	T	F	F	F
chr1	1214601	cg00942814	0.242845883	88.07	0.42099	9	0.852003623	F	F	F	T	F	F	F	F	F
chr1	1214622	cg07812848	0.930558231	87.38	0.29479	19	0.913846287	F	F	F	T	F	F	F	F	F
chr1	1216347	cg19861048	0.068826262	83.76	1.20135	12	0.300814072	F	F	F	T	F	T	F	F	F
chr1	1216441	cg13587552	0.923472341	85.03	0.44974	23	0.715596764	F	F	F	T	F	T	F	F	F
chr1	1217103	cg11229611	0.878821786	77.4	0.94215	4	0.157092715	F	F	F	T	F	T	F	F	F
chr1	1217130	cg06909630	0.426187282	70.83	0.28483	6	0.949789946	F	F	F	T	F	T	F	F	F
chr1	1217159	cg12645236	0.358609224	78.6	0.66408	19	0.715894737	F	F	F	T	F	T	F	F	F
chr1	1217511	cg00825734	0.123773302	77.19	2.30406	14	0.028760043	F	F	F	T	T	F	T	F	F
chr1	1217658	cg22421766	0.106876558	9.17	0.29543	4	0.658077138	F	F	F	T	F	F	T	F	F
chr1	1217664	cg24576260	0.477762503	37.98	0.33973	22	0.846787904	F	F	F	T	F	F	T	F	F
chr1	1220092	cg24852892	0.099231231	91.3	0.19484	7	0.95438362	F	F	F	T	F	F	F	T	F
chr1	1221823	cg22225577	0.223588748	82.13	1.06473	2	0.545805251	F	F	F	T	F	F	F	T	F
chr1	1222184	cg10119342	0.868090187	68.87	0.42084	20	0.883207129	F	F	F	T	F	F	F	T	F
chr1	1222895	cg16995668	0.424064386	79.93	0.67759	7	0.591558301	F	F	F	T	F	F	F	T	F
chr1	1222942	cg09870910	0.017569677	96.86	0.1785	9	0.209919976	F	F	F	T	F	F	F	T	F
chr1	1223442	cg25151559	0.396601716	80.41	1.78623	23	0.103087762	F	F	F	T	F	F	F	T	F
chr1	1225219	cg20674014	0.009637312	52.76	4.50183	5	0.149262967	F	F	T	F	F	F	F	T	F
chr1	1225781	cg18224942	0.03941578	38.64	0.65189	16	0.77371548	F	F	T	F	F	F	F	T	F
chr1	1226776	cg27179810	0.683145534	80.49	0.18656	6	0.963961636	F	F	T	F	F	F	F	T	F
chr1	1226929	cg15683497	0.432245542	91.38	0.59092	16	0.281227188	F	T	F	F	F	F	F	T	F
chr1	1227138	cg06358191	0.134991324	83.74	1.7951	18	0.016899695	F	T	F	F	F	F	F	F	F
chr1	1227307	cg20978193	0.501194283	31.91	0.67684	23	0.518363515	F	T	F	F	F	F	F	F	F
chr1	1228011	cg16380285	0.563338535	87.45	0.54092	22	0.603177056	F	T	F	F	F	F	F	F	F
chr1	1228289	cg15994839	0.399893925	91.8	0.42307	22	0.717259961	F	T	F	F	F	F	F	F	F
chr1	1228383	cg21265287	0.016141129	96.64	0.05913	18	0.922195902	F	T	F	F	F	F	F	F	F
chr1	1228990	cg02506501	0.871240707	87.99	0.29232	2	0.821862872	T	F	F	F	F	F	F	T	F
chr1	1229105	cg06818047	0.444973031	91.07	0.34843	18	0.70398461	T	F	F	F	F	F	F	T	F
chr1	1229112	cg22161575	0.382891621	49.96	0.44484	17	0.801418291	T	F	F	F	F	F	F	T	F
chr1	1229351	cg03003335	0.932257762	95.25	0.46047	6	0.182740011	T	F	F	F	F	F	F	T	F
chr1	1229534	cg01937247	0.203117802	85.46	0.4942	15	0.781312633	T	F	F	F	F	F	F	T	F
chr1	1229589	cg01515136	0.594283872	75.84	1.29361	5	0.316127589	T	F	F	F	F	F	F	T	F
chr1	1229790	cg17026072	0.475476732	98.47	0.12004	23	0.25427274	T	F	F	F	F	F	F	T	F
chr1	1230073	cg09439264	0.46755199	85.09	0.28939	7	0.920776446	T	F	F	F	F	F	F	T	F
chr1	1230440	cg10093859	0.134490138	97.7	0.05987	9	0.7227552	F	T	F	F	F	F	F	T	F
chr1	1230919	cg25106100	0.462953841	96.46	0.20498	5	0.64948032	F	T	F	F	F	F	F	T	F
chr1	1231000	cg03001234	0.197046585	85.95	0.51307	11	0.775460502	F	T	F	F	F	F	F	T	F
chr1	1231878	cg27543922	0.38899513	97.91	0.07837	5	0.664552908	F	T	F	F	F	F	F	T	F
chr1	1232482	cg18163062	0.529657967	84.94	0.92419	8	0.266936564	F	F	T	F	F	F	F	T	F
chr1	1233542	cg14529643	0.318971303	89.94	0.43233	14	0.711489037	F	F	T	F	F	F	F	T	F
chr1	1234354	cg19414302	0.835191973	89.15	0.84892	8	0.319203786	F	F	F	T	F	F	F	T	F
chr1	1234367	cg22675767	0.230814014	55.44	0.44806	17	0.876977105	F	F	F	T	F	F	F	T	F
chr1	1234844	cg06981504	0.109876561	87.97	0.49884	22	0.68238265	F	F	F	T	F	F	F	T	F
chr1	1235430	cg06759632	0.14065061	91.17	0.8213	14	0.375007672	F	F	F	T	F	F	F	T	F
chr1	1237203	cg17405058	0.011697032	92.66	0.61053	19	0.545048706	F	F	F	T	F	F	F	T	F
chr1	1238436	cg17712416	0.787884279	93.61	0.10136	14	0.932465942	F	F	T	F	F	F	F	T	F
chr1	1238595	cg25203980	0.811875612	88.01	1.68412	18	0.0480983	F	F	T	F	F	F	F	T	F
chr1	1238678	cg02953397	0.327179179	92.28	0.69419	1	0.315253691	F	F	T	F	F	F	F	T	F
chr1	1238702	cg18565510	0.331470826	75.55	1.62235	17	0.110167276	F	F	T	F	F	F	F	T	F
chr1	1238797	cg27185793	0.34862895	35.37	1.29036	17	0.198970901	F	F	T	F	F	F	F	T	F
chr1	1239259	cg09556527	0.463595828	75.62	0.50014	3	0.839802421	F	F	T	F	F	F	F	T	F
chr1	1239999	cg07181952	0.247750359	66.1	0.35752	2	0.904649551	F	F	T	F	F	F	F	T	F
chr1	1241087	cg04098194	0.429381255	2.96	0.03685	18	0.970892681	F	T	F	F	F	F	F	T	F
chr1	1241672	cg19695266	0.729942951	4.13	0.07722	7	0.979425079	F	T	F	F	F	F	F	T	F
chr1	1242730	cg26333156	0.714882924	2.77	0.12134	10	0.632682012	T	F	F	F	F	T	F	T	F
chr1	1242732	cg00262415	0.18458397	2.17	0.05405	2	0.868676673	T	F	F	F	F	T	F	T	F
chr1	1242757	cg27440283	0.516172612	4.46	0.11597	13	0.86281197	T	F	F	F	F	T	F	T	F
chr1	1242895	cg00086266	0.913732457	1.7	0.15331	8	0.067401084	T	F	F	F	F	T	F	T	F
chr1	1242997	cg19323338	0.352947566	3.42	0.50272	0	0.100443564	T	F	F	F	F	T	F	T	F
chr1	1243003	cg24157952	0.047333922	1.77	0.09576	5	0.431452847	T	F	F	F	F	T	F	T	F
chr1	1243460	cg15042692	0.573639829	2.75	0.2017	6	0.502858152	T	F	F	F	T	T	F	F	F
chr1	1243562	cg07425625	0.026354181	1.54	0.04484	14	0.812372977	T	F	F	F	F	T	F	F	F
chr1	1243564	cg06984883	0.123615901	1.2	0.06463	11	0.728226197	T	F	F	F	F	T	F	F	F
chr1	1243573	cg04840417	0.501326805	1.68	0.05092	20	0.59469098	T	F	F	F	F	T	F	F	F
chr1	1243669	cg16887862	0.020660841	4.4	0.16178	20	0.776308758	T	F	F	F	F	T	F	F	F
chr1	1244060	cg24497877	0.736603187	4.24	0.45377	22	0.203900842	T	F	F	F	F	T	T	F	F
chr1	1244356	cg18224588	0.373922912	1.11	0.07065	23	0.310188148	T	F	F	F	F	T	F	T	F
chr1	1244644	cg14488957	0.368201017	5.21	0.25353	18	0.5075343	T	F	F	F	F	T	F	T	F
chr1	1245014	cg06085743	0.603968594	69.47	0.67501	7	0.76514415	T	F	F	F	F	F	F	T	F
chr1	1245040	cg05397202	0.247193366	46.88	0.59964	18	0.806231913	T	F	F	F	F	F	F	T	F
chr1	1245076	cg23931819	0.908542286	96.98	0.25549	22	0.142666681	T	F	F	F	F	F	F	T	F
chr1	1245184	cg02506753	0.227256511	77.22	0.76274	5	0.65830572	T	F	F	F	F	F	F	T	F
chr1	1245697	cg05362521	0.485888946	88.85	0.67823	11	0.54194255	F	T	F	F	F	F	F	T	F
chr1	1245708	cg05724097	0.081963791	83.29	0.83592	2	0.498520637	F	T	F	F	F	F	F	T	F
chr1	1246414	cg26369180	0.47011058	86.34	1.13363	5	0.232379169	F	T	F	F	F	F	F	T	F
chr1	1246907	cg19383909	0.651207606	86.48	0.48844	21	0.808554964	F	T	F	F	F	F	F	F	F
chr1	1247929	cg26576041	0.194631351	92.5	0.4111	2	0.665161102	T	F	F	F	F	F	F	T	F
chr1	1248233	cg11847126	0.516141558	86.02	0.40757	5	0.820045901	T	F	F	F	F	F	F	T	F
chr1	1248342	cg15736449	0.331739897	77.06	0.52889	15	0.767585096	T	F	F	F	F	F	F	T	F
chr1	1248347	cg23689441	0.136989838	79.07	1.08596	2	0.270532368	T	F	F	F	F	F	F	T	F
chr1	1248492	cg17709975	0.28848278	91.65	0.36453	13	0.787980562	T	F	F	F	F	F	F	T	F
chr1	1249102	cg10435967	0.437764971	96.98	0.07996	14	0.88055295	F	T	F	F	F	F	F	T	F
chr1	1249367	cg08663263	0.889219848	98.02	0.04822	5	0.582023352	F	T	F	F	F	F	F	T	F
chr1	1251231	cg10206052	0.706803931	86.09	0.49718	5	0.820214074	F	F	T	F	F	F	F	T	F
chr1	1251322	cg08939275	0.859969136	91.71	0.50916	11	0.40777595	F	F	T	F	F	F	F	T	F
chr1	1253970	cg16527939	0.822379783	83.48	0.94608	16	0.721631092	F	T	F	F	F	F	F	T	F
chr1	1254228	cg04926200	0.769708257	88.33	0.6525	13	0.505224596	F	T	F	F	F	F	F	T	F
chr1	1254482	cg26920857	0.832756278	97.37	0.11516	5	0.134098094	T	F	F	F	F	F	F	T	F
chr1	1254547	cg12609142	0.847816444	90.6	0.60902	5	0.474696897	T	F	F	F	F	F	F	T	F
chr1	1256513	cg15901950	0.151624435	88.32	0.67872	20	0.630819024	F	T	F	F	F	F	F	T	F
chr1	1257581	cg14512203	0.033740402	89.35	0.72482	7	0.465411022	F	F	T	F	F	F	F	T	F
chr1	1258554	cg12046908	0.694395019	95.33	0.14855	11	0.459115206	F	T	F	F	F	F	F	T	F
chr1	1259070	cg26831087	0.190251763	82.73	1.06696	7	0.586473857	F	T	F	F	F	T	F	T	F
chr1	1259676	cg21197375	0.626838664	2.07	0.06425	0	0.741027335	T	F	F	F	F	T	F	T	F
chr1	1259679	cg20236831	0.356481927	1.9	0.06966	2	0.762536667	T	F	F	F	F	T	F	T	F
chr1	1259698	cg13183628	0.116255646	1.27	0.15154	22	0.034866174	T	F	F	F	F	T	F	T	F
chr1	1259909	cg06038049	0.236966659	1.08	0.0119	7	0.961245151	T	F	F	F	F	T	F	T	F
chr1	1259944	cg17612270	0.231333732	3.64	0.04819	12	0.976440922	T	F	F	F	T	F	F	T	F
chr1	1259947	cg22397910	0.955838209	2.97	0.40991	15	0.157293597	T	F	F	F	T	F	F	T	F
chr1	1260157	cg04232698	0.329580737	2.78	0.30617	5	0.228528629	T	F	F	F	T	F	T	F	F
chr1	1260496	cg19827148	0.61027088	1.55	0.04103	2	0.730601511	T	F	F	F	F	T	F	F	F
chr1	1261347	cg06520508	0.68016459	78.75	0.23623	17	0.94436014	F	T	F	F	F	T	F	F	F
chr1	1261353	cg17970390	0.875265074	65.02	0.73582	18	0.497345854	F	T	F	F	F	T	F	F	F
chr1	1261797	cg05598010	0.493052719	82.12	0.17416	7	0.984322057	F	T	F	F	F	F	F	F	F
chr1	1262717	cg16255279	0.71556742	92.41	0.13874	21	0.962650757	T	F	F	F	F	F	F	T	F
chr1	1262818	cg22622472	0.854560206	97.65	0.27158	20	0.015298208	T	F	F	F	F	F	F	T	F
chr1	1263095	cg16432326	0.831047235	88.42	0.86838	14	0.365743787	T	F	F	F	F	F	F	T	F
chr1	1263239	cg07394827	0.359860095	85.99	0.38869	18	0.864700685	T	F	F	F	F	F	F	F	F
chr1	1264265	cg02625725	0.20210701	62.8	1.79379	18	0.170588002	F	T	F	F	F	F	F	F	F
chr1	1265243	cg21647460	0.072935704	94.77	0.16929	16	0.862820642	T	F	F	F	F	T	F	F	F
chr1	1265354	cg16590012	0.968697134	93.63	0.14743	8	0.867608819	T	F	F	F	F	T	F	F	F
chr1	1266178	cg20705390	0.64673495	83.6	0.72844	21	0.445547965	F	T	F	F	F	T	F	F	F
chr1	1266468	cg04981007	0.336197496	87.19	0.48878	15	0.805835003	F	T	F	F	F	T	F	F	F
chr1	1266504	cg16430279	0.160838635	87.6	0.47522	20	0.707183805	F	T	F	F	F	T	F	F	F
chr1	1266548	cg24252805	0.786894396	63.96	0.29374	6	0.930963691	F	T	F	F	T	F	F	F	F
chr1	1266657	cg07346648	0.816020418	71.6	0.40864	3	0.671611116	F	T	F	F	T	F	F	F	F
chr1	1266700	cg08037114	0.192401284	56.47	0.83896	8	0.364113928	F	T	F	F	T	F	F	F	F
chr1	1266781	cg07624812	0.03392831	78.43	2.35048	0	0.2849688	F	T	F	F	F	F	T	F	F
chr1	1267117	cg04910752	0.998848443	69.18	0.80882	19	0.418976683	T	F	F	F	F	F	F	T	F
chr1	1267193	cg13246026	0.578626816	86.5	0.96688	13	0.130620841	T	F	F	F	F	F	F	T	F
chr1	1267201	cg21396988	0.66886857	91.99	0.32824	16	0.826466186	T	F	F	F	F	F	F	T	F
chr1	1267252	cg06802641	0.36904832	97.64	0.11043	7	0.543586605	T	F	F	F	F	F	F	T	F
chr1	1267436	cg03402404	0.371752286	81.34	0.52456	14	0.744968633	T	F	F	F	F	F	F	T	F
chr1	1267559	cg10065209	0.495644034	97.07	0.27274	4	0.108913505	T	F	F	F	F	F	F	T	F
chr1	1267745	cg08621441	0.366472948	79.41	0.36703	15	0.865647245	T	F	F	F	F	F	F	T	F
chr1	1268144	cg18386618	0.478763969	78.04	2.22342	17	0.023701352	T	F	F	F	F	F	F	T	F
chr1	1268243	cg06395167	0.841963045	71.47	0.71667	1	0.516531121	T	F	F	F	F	F	F	T	F
chr1	1268469	cg16174225	0.789028581	92.15	0.02617	0	0.995962465	T	F	F	F	F	F	F	T	F
chr1	1268793	cg00002593	0.292548097	89.91	0.53103	1	0.543782004	T	F	F	F	F	F	F	T	F
chr1	1268942	cg11808871	0.726699378	77.2	0.74249	23	0.547758674	T	F	F	F	F	F	F	T	F
chr1	1269219	cg14911892	0.76534489	95.12	0.48219	7	0.114482117	F	T	F	F	F	F	F	T	F
chr1	1269399	cg26814650	0.799780175	94.85	0.91774	6	0.010885814	F	T	F	F	F	F	F	T	F
chr1	1270137	cg08160862	0.620648234	97.89	0.08088	16	0.479368899	F	T	F	F	F	F	F	F	F
chr1	1270995	cg23643813	0.133371756	86.44	0.83713	2	0.418391189	F	T	F	F	F	F	F	F	F
chr1	1271478	cg26351554	0.017078863	95.6	0.23034	4	0.786962609	T	F	F	F	F	F	F	F	F
chr1	1271760	cg24399111	0.920810802	97.95	0.06209	1	0.440721798	T	F	F	F	F	F	F	T	F
chr1	1271862	cg18024631	0.512680818	88.23	0.9272	7	0.213181583	T	F	F	F	F	F	F	T	F
chr1	1272398	cg07313814	0.443106753	90.63	0.7182	3	0.588599453	T	F	F	F	F	F	F	T	F
chr1	1272415	cg22475339	0.052835472	92.59	1.04058	12	0.118483023	T	F	F	F	F	F	F	T	F
chr1	1272477	cg11339519	0.806922327	89.57	0.45459	15	0.732454029	T	F	F	F	F	F	F	T	F
chr1	1272559	cg00542041	0.043469834	97.23	0.09044	11	0.482034888	T	F	F	F	F	F	F	T	F
chr1	1273375	cg16575694	0.777771903	96.36	0.39954	16	0.334733165	F	T	F	F	F	F	F	T	F
chr1	1273442	cg06646682	0.568258305	96.59	0.39968	11	0.027573276	F	T	F	F	F	F	F	T	F
chr1	1273707	cg12072393	0.21779929	90.49	0.68142	14	0.694540739	F	T	F	F	F	F	F	T	F
chr1	1274420	cg13494355	0.96159402	95.04	0.24303	10	0.647716256	F	T	F	F	F	F	F	T	F
chr1	1275137	cg22376366	0.550745368	95.64	0.18989	15	0.744387574	F	F	T	F	F	F	F	T	F
chr1	1275578	cg25203539	0.532485696	88.66	0.63075	14	0.669977482	F	F	T	F	F	F	F	T	F
chr1	1275714	cg19898526	0.751134301	94.51	0.15892	23	0.672694642	F	F	T	F	F	F	F	T	F
chr1	1276019	cg06649390	0.878033644	85.04	0.41919	3	0.80786865	F	F	T	F	F	F	F	T	F
chr1	1277441	cg17748182	0.652623737	84.61	0.39303	2	0.774250227	F	F	F	T	F	F	F	T	F
chr1	1277465	cg03465880	0.148663431	98.59	0.01138	9	0.981555655	F	F	F	T	F	F	F	T	F
chr1	1277499	cg15462203	0.671678172	91.45	0.39346	17	0.801738917	F	F	F	T	F	F	F	T	F
chr1	1277912	cg10556264	0.243339841	89.34	1.26389	12	0.142409196	F	F	F	T	F	F	F	T	F
chr1	1277995	cg22709966	0.145677683	89.76	0.43236	19	0.797718057	F	F	F	T	F	F	F	T	F
chr1	1280157	cg15976416	0.374687561	89.49	0.65728	7	0.473319391	F	F	T	F	F	F	F	T	F
chr1	1281005	cg17838754	0.114177115	82.91	0.72742	11	0.72418694	F	F	T	F	F	F	F	T	F
chr1	1281622	cg23596199	0.858885574	81.32	0.57167	16	0.697168953	F	F	T	F	F	F	F	T	F
chr1	1282742	cg13932473	0.106318873	92.16	0.24765	16	0.810983469	F	T	F	F	F	F	F	T	F
chr1	1284268	cg04119843	0.315256017	4.96	0.49338	21	0.191472723	T	F	F	F	F	F	F	T	F
chr1	1284316	cg09236098	0.888574291	1.6	0.04417	6	0.707041355	T	F	F	F	F	F	T	F	F
chr1	1284440	cg12625874	0.54430732	4.73	0.27991	22	0.3458993	T	F	F	F	F	F	T	F	F
chr1	1285239	cg10164137	0.160615655	2.08	0.24926	18	0.112494358	T	F	F	F	F	T	F	F	F
chr1	1285252	cg17873420	0.54899798	1.38	0.07213	23	0.226419317	T	F	F	F	F	T	F	F	F
chr1	1286917	cg21679391	0.997265841	93.67	0.23884	17	0.654638076	F	T	F	F	F	F	F	F	F
chr1	1287259	cg21118819	0.317039583	79.63	1.22139	4	0.062311374	F	T	F	F	F	F	F	F	F
chr1	1288586	cg11414742	0.454667536	44.53	0.69954	19	0.60326766	F	T	F	F	F	F	F	F	F
chr1	1288926	cg15472728	0.491346052	24.07	0.62854	13	0.358960599	F	T	F	F	F	F	F	F	F
chr1	1289806	cg14270725	0.063484153	17.73	0.20505	3	0.915664716	T	F	F	F	F	F	F	T	F
chr1	1289835	cg15386434	0.657642112	7.43	0.38073	22	0.626581116	T	F	F	F	F	F	F	T	F
chr1	1290092	cg14793596	0.128285169	3.2	0.40158	5	0.135122206	T	F	F	F	F	F	F	T	F
chr1	1290212	cg07284273	0.039031585	11.33	0.61496	10	0.347775747	T	F	F	F	F	F	F	T	F
chr1	1290554	cg25063151	0.490263986	2.75	0.37546	23	0.048370831	T	F	F	F	F	F	F	T	F
chr1	1290708	cg19436320	0.842795016	10.53	0.54851	2	0.610506188	T	F	F	F	F	F	F	T	F
chr1	1290712	cg00040588	0.938179228	11.69	0.6737	9	0.139025684	T	F	F	F	F	F	F	T	F
chr1	1292638	cg22691336	0.009265988	86.29	0.6842	1	0.437768303	F	T	F	F	F	F	F	T	F
chr1	1293868	cg27399052	0.416678108	13.12	0.39445	4	0.569146477	F	F	T	F	F	F	T	F	F
chr1	1294006	cg12478066	0.145481267	8.6	0.96833	1	0.263891668	F	F	T	F	T	F	F	F	F
chr1	1294018	cg23036947	0.149113836	5.39	0.85848	7	0.251565748	F	F	T	F	T	F	F	F	F
chr1	1294140	cg17132079	0.973849444	29.85	0.56506	20	0.350197905	F	F	T	F	F	T	F	F	F
chr1	1294629	cg01198994	0.682849806	83.95	1.22422	8	0.454587003	F	F	T	F	F	T	F	F	F
chr1	1294881	cg23973885	0.522724163	65.49	0.61544	15	0.76485997	F	F	T	F	F	T	F	F	F
chr1	1295077	cg13393580	0.407835706	95.6	0.38145	15	0.343002552	F	F	T	F	F	T	F	F	F
chr1	1295147	cg26108719	0.015868363	89.77	0.31148	19	0.908406824	F	F	F	T	F	T	F	F	F
chr1	1296093	cg13354934	0.289582424	39.16	1.23532	21	0.36207745	F	F	F	T	F	F	F	F	F
chr1	1296488	cg14375163	0.148448514	87.01	0.08928	11	0.992416817	F	F	F	T	F	F	F	F	F
chr1	1296671	cg20426768	0.984925337	77.9	0.3186	14	0.854859675	F	F	F	T	F	F	F	F	F
chr1	1296956	cg24153574	0.088634208	72.16	2.06257	21	0.331910094	F	F	F	T	F	F	F	F	F
chr1	1297202	cg21165029	0.961416915	35.2	1.4151	5	0.335025354	F	F	F	T	F	F	F	F	F
chr1	1297240	cg03400623	0.0576956	38.9	0.59648	20	0.84968902	F	F	F	T	F	F	F	F	F
chr1	1297567	cg22109675	0.350575102	25.72	0.41994	1	0.888327024	F	F	F	T	F	F	F	F	F
chr1	1297576	cg15492552	0.232016274	14.56	0.19404	18	0.966448036	F	F	F	T	F	F	F	F	F
chr1	1306946	cg05387269	0.320088123	2.05	0.18503	4	0.129577389	F	F	T	F	F	F	F	F	F
chr1	1307667	cg14992101	0.087145001	11.4	0.54446	18	0.532652247	F	T	F	F	F	F	F	F	F
chr1	1309161	cg09864992	0.747366967	83.12	0.27348	6	0.868672894	T	F	F	F	F	F	F	F	F
chr1	1309331	cg25685675	0.463473497	81.22	1.3659	9	0.140407922	T	F	F	F	F	F	F	T	F
chr1	1309477	cg14094639	0.136609881	94.85	0.8524	8	0.049963913	T	F	F	F	F	F	F	T	F
chr1	1309641	cg06203720	0.368648168	27.75	0.86303	21	0.56022343	T	F	F	F	F	F	F	T	F
chr1	1310123	cg01508988	0.58740473	28.5	0.3611	6	0.882548894	T	F	F	F	F	F	F	T	F
chr1	1310147	cg07395004	0.454558846	4.62	0.5584	19	0.157552352	T	F	F	F	F	F	F	F	F
chr1	1310280	cg19871494	0.247195711	2.7	0.15362	16	0.597911963	T	F	F	F	F	F	F	F	F
chr1	1310715	cg15604233	0.817627016	1.7	0.12362	20	0.139610908	T	F	F	F	T	F	T	F	F
chr1	1310775	cg11518257	0.174853129	4.25	0.45067	18	0.472746806	T	F	F	F	T	T	T	F	F
chr1	1310815	cg19823490	0.750051482	5.33	0.24544	16	0.564930765	T	F	F	F	F	T	T	F	F
chr1	1310978	cg15617543	0.087008517	2.62	0.30822	14	0.252598625	T	F	F	F	T	T	F	F	F
chr1	1311909	cg02144516	0.770330709	51.96	0.66945	23	0.609302274	F	T	F	F	F	T	F	F	F
chr1	1312144	cg26865478	0.928088578	82.62	0.11687	6	0.984655194	F	T	F	F	F	T	F	F	F
chr1	1313144	cg16361266	0.517009774	91.98	0.14827	1	0.926547438	F	F	T	F	F	F	F	F	F
chr1	1321869	cg12033178	0.135959683	92.38	0.59434	14	0.463694935	F	T	F	F	F	F	F	F	F
chr1	1321914	cg08158776	0.298179283	90.56	0.53946	7	0.608295714	F	T	F	F	F	F	F	F	F
chr1	1322461	cg04880874	0.057766317	93.13	0.25185	20	0.764516831	F	T	F	F	F	F	F	F	F
chr1	1322654	cg15588177	0.507103555	96.09	0.06038	2	0.851751573	T	F	F	F	F	F	F	T	F
chr1	1322783	cg22232737	0.257042433	89.82	0.66131	7	0.630633414	T	F	F	F	F	F	F	T	F
chr1	1322789	cg01006034	0.677193657	91.73	0.32804	10	0.772661564	T	F	F	F	F	F	F	T	F
chr1	1322923	cg23621766	0.911769371	94.26	0.15767	22	0.762373955	T	F	F	F	F	F	F	T	F
chr1	1323192	cg06903451	0.062700442	87.36	0.16447	2	0.976292351	F	T	F	F	F	F	F	T	F
chr1	1326152	cg23209302	0.856967358	91.38	0.60468	16	0.346205837	F	F	T	F	F	F	F	T	F
chr1	1326204	cg01399319	0.101140075	92.47	0.39022	21	0.639397388	F	F	T	F	F	F	F	T	F
chr1	1327484	cg17014728	0.252806965	89.23	0.90851	13	0.275081325	F	F	F	T	F	F	F	T	F
chr1	1328033	cg22389936	0.090499818	91.38	0.688	6	0.619860639	F	F	F	T	F	F	F	T	F
chr1	1329036	cg04481810	0.358586708	88.5	0.35004	17	0.895407912	F	F	F	T	F	F	F	T	F
chr1	1329044	cg19384072	0.186803989	92.13	0.44785	22	0.728432617	F	F	F	T	F	F	F	T	F
chr1	1331803	cg11811184	0.088478051	91.85	0.17196	2	0.878389635	F	F	T	F	F	F	F	T	F
chr1	1333778	cg24837149	0.071400272	5.54	1.54092	6	0.015211438	F	T	F	F	F	T	F	T	F
chr1	1334036	cg16278124	0.516651477	6.2	0.35317	1	0.586453561	F	T	F	F	F	T	F	T	F
chr1	1334334	cg06817090	0.264472099	2.44	0.10916	14	0.846470107	T	F	F	F	F	T	F	T	F
chr1	1334508	cg16573386	0.095256892	3.43	0.40125	21	0.069384219	T	F	F	F	F	T	T	F	F
chr1	1334575	cg17397377	0.939661417	7.63	0.14038	6	0.934677031	T	F	F	F	F	T	T	F	F
chr1	1334791	cg07191003	0.198731269	1.21	0.09281	6	0.064957815	T	F	F	F	T	F	F	F	F
chr1	1334798	cg08470185	0.819324788	1.43	0.07101	1	0.515155857	T	F	F	F	T	F	F	F	F
chr1	1334803	cg13053783	0.857538898	1.46	0.02417	1	0.89395917	T	F	F	F	T	F	F	F	F
chr1	1334814	cg15130241	0.063400803	1.34	0.08539	10	0.374679328	T	F	F	F	T	F	F	F	F
chr1	1335315	cg25842896	0.822475497	2.54	0.12413	19	0.75601602	T	F	F	F	F	T	F	T	F
chr1	1335424	cg00173405	0.486004564	1.49	0.11102	18	0.573028524	T	F	F	F	F	T	F	T	F
chr1	1335569	cg03943717	0.186990214	2.25	0.09256	7	0.782060821	T	F	F	F	F	T	F	T	F
chr1	1335601	cg23437836	0.63909696	5.96	0.6547	17	0.209793862	T	F	F	F	F	T	F	T	F
chr1	1335706	cg00968800	0.391628381	2	0.06963	9	0.810162435	F	T	F	F	F	T	F	T	F
chr1	1336592	cg09064061	0.165546386	77.63	0.29073	11	0.911277962	F	T	F	F	F	F	F	T	F
chr1	1337542	cg04903146	0.194125018	69.68	0.99225	19	0.728986392	F	T	F	F	F	F	F	T	F
chr1	1338100	cg24399028	0.161577476	91.01	0.40392	4	0.651776111	F	F	T	F	F	F	F	T	F
chr1	1341852	cg14795268	0.34807795	13.87	0.49893	22	0.81199853	F	T	F	F	F	F	F	T	F
chr1	1342230	cg21439539	0.429180332	1.41	0.07814	4	0.272735716	T	F	F	F	F	F	F	T	F
chr1	1342361	cg20275133	0.907464547	3.03	0.17766	21	0.519017426	T	F	F	F	F	F	F	T	F
chr1	1342558	cg16728516	0.47427137	1.1	0.02618	2	0.86438179	T	F	F	F	F	F	T	F	F
chr1	1342566	cg05048680	0.305583848	0.98	0.06039	3	0.137730105	T	F	F	F	F	F	T	F	F
chr1	1342720	cg25769755	0.869277381	1.61	0.13585	5	0.318760143	T	F	F	F	T	F	F	F	F
chr1	1342795	cg11993086	0.408294625	5.95	1.42762	12	0.082911255	T	F	F	F	T	F	F	F	F
chr1	1343077	cg05595602	0.521128803	1.84	0.03605	6	0.850522077	F	T	F	F	F	T	F	F	F
chr1	1343130	cg25397779	0.835692526	2.12	0.05379	18	0.914149029	F	T	F	F	F	T	F	F	F
chr1	1343134	cg04230662	0.210882462	5.22	0.26543	9	0.732839108	F	T	F	F	F	T	F	F	F
chr1	1343260	cg12525514	0.019553773	2.37	0.115	6	0.606590162	F	T	F	F	F	T	F	F	F
chr1	1343355	cg11222665	0.366067766	3.95	0.24439	1	0.655226653	F	T	F	F	F	T	F	F	F
chr1	1344064	cg25939543	0.42161551	94.07	0.6435	14	0.111692983	F	T	F	F	F	T	F	F	F
chr1	1345158	cg16661858	0.042031907	90.93	1.03242	17	0.096392653	F	F	T	F	F	F	F	F	F
chr1	1347671	cg00009834	0.040042343	89.56	1.14725	13	0.052818396	F	F	F	T	F	F	F	F	F
chr1	1347832	cg27295412	0.198352834	91.33	0.73445	4	0.48767697	F	F	F	T	F	F	F	F	F
chr1	1348792	cg00294152	0.860712725	78.85	1.43061	19	0.452904066	F	F	F	T	F	F	F	F	F
chr1	1353638	cg07901479	0.083347497	97.15	0.16722	4	0.584890043	F	T	F	F	F	F	F	F	F
chr1	1355235	cg00060374	0.327164409	81.64	0.48578	5	0.78374028	T	F	F	F	F	F	F	T	F
chr1	1355999	cg17507949	0.93694343	54.04	1.07412	20	0.56292378	T	F	F	F	F	F	F	T	F
chr1	1356565	cg23894219	0.483641776	83.84	1.76485	13	0.025058495	F	T	F	F	F	F	T	T	F
chr1	1356728	cg15633699	0.202447858	85.93	1.54366	16	0.24722182	F	T	F	F	T	F	F	F	F
chr1	1356764	cg10380643	0.382478809	75.15	1.06114	14	0.191144273	F	T	F	F	T	F	F	F	F
chr1	1356902	cg15081886	0.65780668	83.53	0.44646	18	0.763689656	F	T	F	F	F	T	F	F	F
chr1	1357361	cg15823872	0.864374797	87.21	0.87124	16	0.501364102	F	T	F	F	F	T	F	F	F
chr1	1358016	cg24555071	0.173173847	69.64	1.09681	15	0.365409692	F	F	T	F	F	T	F	F	F
chr1	1358094	cg06711078	0.454942615	83.45	1.79839	13	0.06096499	F	F	T	F	F	T	F	F	F
chr1	1358109	cg12286462	0.772105707	90.95	0.567	11	0.285181727	F	F	T	F	F	T	F	F	F
chr1	1360499	cg01721822	0.673481142	83.68	0.43392	9	0.717698005	F	T	F	F	F	T	F	F	F
chr1	1360970	cg21285198	0.311495952	73.83	0.18851	15	0.976992501	F	T	F	F	F	T	F	F	F
chr1	1361077	cg00305774	0.118551807	96.58	0.07494	14	0.718556053	F	T	F	F	F	T	F	F	F
chr1	1361216	cg22517356	0.452673448	63.67	0.98865	10	0.624052892	F	T	F	F	F	T	F	F	F
chr1	1361655	cg09368716	0.909184179	57.47	0.9146	15	0.168331583	T	F	F	F	F	F	T	F	F
chr1	1361666	cg12208770	0.431357305	51.67	0.31276	10	0.898672589	T	F	F	F	F	F	T	F	F
chr1	1361729	cg26863172	0.093365904	61.01	1.61945	6	0.259065833	T	F	F	F	F	F	T	F	F
chr1	1362340	cg13169132	0.055210497	21.59	0.32714	23	0.924975605	F	T	F	F	F	F	F	T	F
chr1	1363280	cg17142722	0.082254814	1.84	0.12359	23	0.187529069	T	F	F	F	F	F	F	F	F
chr1	1363291	cg04897188	0.205790004	2.96	0.04183	16	0.94544312	T	F	F	F	F	F	F	F	F
chr1	1365911	cg04865726	0.200176362	7.68	0.49129	4	0.586746378	F	F	T	F	F	F	F	F	F
chr1	1366206	cg12407057	0.026176291	50.19	0.25601	12	0.923061504	F	F	T	F	F	F	F	F	F
chr1	1366274	cg11156891	0.411850444	29.46	0.38625	7	0.885068201	F	F	T	F	F	F	F	F	F
chr1	1368846	cg19270739	0.167698192	22.04	0.54314	15	0.606962596	F	T	F	F	F	F	F	F	F
chr1	1369466	cg21837069	0.303019079	2.89	0.36076	18	0.107107947	F	T	F	F	F	T	F	F	F
chr1	1369616	cg17491622	0.049006328	2.59	0.3638	9	0.404667244	F	T	F	F	F	T	F	F	F
chr1	1369772	cg06444575	0.450102338	3.92	0.67101	14	0.009645935	F	T	F	F	F	T	F	F	F
chr1	1369793	cg00702126	0.494339075	3.28	0.37329	2	0.141473776	F	T	F	F	F	T	F	F	F
chr1	1369934	cg14667273	0.709989255	4.03	0.14929	2	0.739379231	F	T	F	F	F	T	F	F	F
chr1	1369948	cg27391934	0.773339413	1.16	0.026	7	0.897151943	F	T	F	F	F	T	F	F	F
chr1	1370722	cg08589721	0.008409462	2.7	0.14637	20	0.782496016	F	T	F	F	T	F	F	F	F
chr1	1370768	cg14271665	0.068050188	5.69	0.32198	18	0.69889114	T	F	F	F	T	F	F	F	F
chr1	1370775	cg02896318	0.078516066	4.02	0.3045	19	0.382878876	T	F	F	F	T	F	F	F	F
chr1	1371347	cg25234611	0.317226174	3.21	0.29582	16	0.308530725	T	F	F	F	F	F	F	T	F
chr1	1371844	cg09668627	0.524259403	62.23	0.50426	23	0.894401972	F	T	F	F	F	F	F	T	F
chr1	1372677	cg08161163	0.146421366	78.89	0.19681	10	0.974660815	F	T	F	F	F	F	F	T	F
chr1	1373044	cg26798702	0.667089852	82.82	2.19516	12	0.005996893	F	T	F	F	F	F	F	T	F
chr1	1373316	cg09843049	0.279950055	72.09	0.58409	9	0.778460392	F	T	F	F	F	F	F	T	F
chr1	1373678	cg20255272	0.44211027	55.02	0.9641	0	0.392646773	F	T	F	F	F	F	F	T	F
chr1	1374310	cg13897675	0.182880617	96.46	0.04438	15	0.939777351	F	T	F	F	F	F	F	T	F
chr1	1374601	cg09860601	0.078852724	77.24	0.52015	4	0.840057754	T	F	F	F	F	F	F	T	F
chr1	1374669	cg19639479	0.788835964	98.27	0.191	20	0.191585016	T	F	F	F	F	F	F	T	F
chr1	1375448	cg09603935	0.716372128	95.83	0.22451	14	0.580802065	T	F	F	F	F	F	F	F	F
chr1	1375480	cg03116557	0.620470031	86.56	0.78791	16	0.417042489	T	F	F	F	F	F	F	F	F
chr1	1375556	cg13570957	0.992356954	83.78	0.65112	2	0.572433693	T	F	F	F	F	F	F	F	F
chr1	1375845	cg03538326	0.367346891	67.04	1.12941	5	0.428481164	F	T	F	F	F	F	F	F	F
chr1	1375967	cg26795248	0.10537647	67.05	4.14982	3	0.025826546	F	T	F	F	F	F	F	F	F
chr1	1376051	cg25592215	0.641309745	87.56	0.86272	12	0.440745826	F	T	F	F	F	F	F	F	F
chr1	1376740	cg08426733	0.742166585	31.33	0.38087	10	0.751798215	F	T	F	F	F	F	F	F	F
chr1	1377525	cg08270205	0.8506155	87.03	0.54393	17	0.547524397	F	T	F	F	F	F	F	F	F
chr1	1377656	cg15099879	0.540000742	81.39	0.57252	9	0.735603796	F	F	T	F	F	F	F	F	F
chr1	1377938	cg06786804	0.654921701	90.3	0.2399	16	0.87718255	F	F	T	F	F	F	F	F	F
chr1	1378060	cg24492273	0.665019114	86.94	0.9911	16	0.201143419	F	F	T	F	F	F	F	F	F
chr1	1380621	cg18148498	0.558637425	96.06	0.2156	18	0.780415637	F	F	F	T	F	F	F	F	F
chr1	1384038	cg21001441	0.53157549	56.59	1.03675	1	0.741998343	F	F	F	T	F	T	F	F	F
chr1	1384091	cg11405695	0.112868685	74.69	0.80304	1	0.569163462	F	F	F	T	F	T	F	F	F
chr1	1384930	cg02136596	0.294073993	31.4	2.48166	3	0.153283685	F	F	F	T	T	F	F	F	F
chr1	1385047	cg00599812	0.258456661	83.39	1.56028	5	0.199447058	F	F	F	T	T	F	F	F	F
chr1	1385171	cg00528453	0.571223615	90.19	0.56733	11	0.247003644	F	F	F	T	F	F	T	F	F
chr1	1385371	cg27383362	0.099566224	78.78	0.6888	16	0.637687565	F	F	F	T	F	F	T	F	F
chr1	1385577	cg13969072	0.598625072	88.01	0.43389	6	0.550133582	F	F	T	F	F	F	T	F	F
chr1	1387256	cg26182712	0.558160857	90.77	0.34061	12	0.614586622	F	F	T	F	F	F	F	T	F
chr1	1388379	cg27564386	0.483687033	96.85	0.1334	2	0.703638054	F	T	F	F	F	F	F	T	F
chr1	1389888	cg26651722	0.200248291	83.96	1.24914	10	0.13549496	T	F	F	F	F	F	F	T	F
chr1	1390202	cg01521567	0.716887673	97.42	0.04718	21	0.804427986	F	T	F	F	F	F	F	T	F
chr1	1390794	cg03760226	0.923062388	96.9	0.15845	8	0.186718611	F	T	F	F	F	F	F	T	F
chr1	1391055	cg20985028	0.075936355	95.26	0.57895	19	0.165129419	F	T	F	F	F	F	F	T	F
chr1	1391102	cg19682639	0.035741809	79.98	0.64607	17	0.690529516	F	T	F	F	F	F	F	T	F
chr1	1392347	cg13388025	0.658548299	92.38	0.60464	9	0.40436674	F	F	T	F	F	F	F	T	F
chr1	1395945	cg26226110	0.728486782	23.03	0.61283	23	0.744168819	F	T	F	F	F	F	F	T	F
chr1	1396086	cg07280242	0.399442127	3.78	0.53534	12	0.241380572	T	F	F	F	F	F	F	T	F
chr1	1396125	cg13798621	0.445551548	3.52	0.23701	11	0.550460143	T	F	F	F	F	F	F	T	F
chr1	1396160	cg13487474	0.086508774	2.79	0.14482	2	0.853452954	T	F	F	F	F	F	F	T	F
chr1	1396169	cg23016632	0.518211971	4.33	0.02801	23	0.994468935	T	F	F	F	F	F	F	T	F
chr1	1396279	cg10972351	0.1302845	90.21	1.26791	2	0.039858556	T	F	F	F	F	F	F	T	F
chr1	1396296	cg20951194	0.70239371	90.99	0.2994	13	0.716651036	T	F	F	F	F	F	F	T	F
chr1	1397297	cg04107003	0.56346422	48.43	0.79351	18	0.585718936	F	T	F	F	F	F	F	T	F
chr1	1397412	cg24085570	0.447965897	77.02	0.28036	18	0.953356914	F	T	F	F	F	F	F	T	F
chr1	1397524	cg17282836	0.857216916	71.11	0.86887	17	0.351476787	F	T	F	F	F	F	F	T	F
chr1	1397837	cg10522845	0.0445108	72.5	0.70028	5	0.866411432	F	T	F	F	F	F	F	T	F
chr1	1397896	cg24687970	0.023352802	69.19	0.52555	9	0.852777759	F	T	F	F	F	F	F	T	F
chr1	1398028	cg25101405	0.142273828	67.06	1.10429	9	0.376313591	F	T	F	F	F	F	F	T	F
chr1	1398348	cg04981940	0.204067313	85.59	0.35451	20	0.868708062	F	F	T	F	F	F	F	T	F
chr1	1403857	cg17821649	0.151008261	90.09	0.5468	13	0.758605012	F	F	T	F	F	F	F	T	F
chr1	1404073	cg00391668	0.771227441	54.39	1.56741	8	0.228721283	F	F	T	F	F	F	F	F	F
chr1	1404170	cg19621710	0.967429209	40.45	0.54871	23	0.550910662	F	F	T	F	F	F	F	F	F
chr1	1406266	cg03742705	0.317986069	22.02	0.79921	20	0.560228991	F	T	F	F	F	T	F	F	F
chr1	1406606	cg16013630	0.812033655	14.26	0.18866	4	0.952634233	F	T	F	F	F	T	F	F	F
chr1	1406663	cg25210378	0.269676492	3.46	0.55675	16	0.037648221	F	T	F	F	F	T	F	F	F
chr1	1406845	cg15875062	0.514811785	2.22	0.09372	10	0.809321515	T	F	F	F	F	T	F	F	F
chr1	1406955	cg10228629	0.186405913	1.26	0.04937	11	0.610431035	T	F	F	F	F	T	F	F	F
chr1	1407001	cg06377929	0.53663496	1.89	0.25076	7	0.089408554	T	F	F	F	T	F	F	F	F
chr1	1407066	cg07490279	0.675965554	1.22	0.02607	9	0.879646215	T	F	F	F	T	F	F	F	F
chr1	1407180	cg10240778	0.337935278	0.92	0.03293	7	0.678838562	T	F	F	F	F	F	T	F	F
chr1	1407183	cg04286729	0.534429736	1.04	0.02662	4	0.722038289	T	F	F	F	F	F	T	F	F
chr1	1407645	cg03041700	0.423234376	4.44	0.08347	12	0.951812345	T	F	F	F	F	F	F	T	F
chr1	1408104	cg12909536	0.143800389	5.58	0.24368	18	0.91125038	F	T	F	F	F	F	F	T	F
chr1	1410849	cg12439834	0.646189204	94.7	0.02944	8	0.995096742	F	F	T	F	F	F	F	T	F
chr1	1411602	cg07478007	0.915479111	17.17	0.64516	6	0.487643731	F	F	T	F	F	F	F	T	F
chr1	1412645	cg05818185	0.613652875	95.95	0.31306	13	0.018432012	F	T	F	F	F	F	F	T	F
chr1	1412855	cg01768480	0.40612756	90.74	0.8513	12	0.034874046	F	T	F	F	F	F	F	T	F
chr1	1413937	cg11735371	0.504737649	87.94	1.04218	20	0.102644923	F	T	F	F	F	F	F	T	F
chr1	1415868	cg00695214	0.648796355	91.38	0.25191	8	0.865245565	F	T	F	F	F	F	F	T	F
chr1	1417247	cg23735749	0.405941976	92.89	0.64957	13	0.113019048	F	T	F	F	F	F	F	T	F
chr1	1417320	cg13352563	0.339614007	92.78	0.14745	17	0.881079769	T	F	F	F	F	F	F	T	F
chr1	1417522	cg13025553	0.640897908	91.57	0.9509	17	0.245198336	T	F	F	F	F	F	F	T	F
chr1	1419379	cg20157693	0.874592119	95.67	0.5383	9	0.034873189	F	T	F	F	F	F	F	T	F
chr1	1420196	cg08253264	0.920948892	91.7	0.39069	0	0.350597302	F	T	F	F	F	F	F	T	F
chr1	1420227	cg18040125	0.98207193	80.21	0.93918	20	0.070857702	T	F	F	F	F	F	F	T	F
chr1	1420537	cg15466030	0.024843393	93.75	0.61955	17	0.0954073	T	F	F	F	F	F	F	T	F
chr1	1421098	cg05049094	0.422375917	92.41	0.71129	3	0.224199159	F	T	F	F	F	F	F	T	F
chr1	1421383	cg25628057	0.324440072	91.24	0.48998	18	0.667688185	F	T	F	F	F	F	F	T	F
chr1	1423784	cg24378791	0.542543969	91.86	0.48819	6	0.383923253	F	F	T	F	F	F	F	T	F
chr1	1425726	cg26042514	0.931874739	98.14	0.00747	12	0.990028068	F	F	F	T	F	F	F	T	F
chr1	1425815	cg15688683	0.496761339	90.68	0.68616	15	0.411325824	F	F	F	T	F	F	F	T	F
chr1	1431505	cg18387631	0.122489576	88.63	1.4118	17	0.149307016	F	F	F	T	F	F	F	F	F
chr1	1441055	cg10108196	0.959787221	8.94	0.69672	19	0.499348766	F	F	T	F	F	F	F	F	F
chr1	1444416	cg25201541	0.245465023	41.77	0.6961	23	0.562904664	F	T	F	F	F	F	F	F	F
chr1	1444995	cg24296621	0.295957873	24.29	0.66768	5	0.42024621	F	T	F	F	F	F	F	F	F
chr1	1446840	cg09932694	0.663114371	3.43	0.27362	19	0.408588014	F	T	F	F	F	T	F	F	F
chr1	1447047	cg17464271	0.522332483	1.61	0.08993	2	0.178238069	T	F	F	F	F	T	F	F	F
chr1	1447201	cg11103442	0.605992748	2.07	0.08664	10	0.83140043	T	F	F	F	F	T	F	F	F
chr1	1447235	cg22225258	0.688205435	1.3	0.04143	9	0.642461674	T	F	F	F	F	T	F	F	F
chr1	1447365	cg12648677	0.417760982	1.78	0.17092	11	0.1756035	T	F	F	F	T	T	F	F	F
chr1	1447374	cg06128920	0.935471124	20.3	0.55927	4	0.491131336	T	F	F	F	T	T	F	F	F
chr1	1447564	cg21124756	0.215990097	1.65	0.24605	18	0.082261614	T	F	F	F	F	T	T	F	F
chr1	1447567	cg24729577	0.608153067	1.76	0.15109	23	0.2482455	T	F	F	F	F	T	T	F	F
chr1	1449202	cg14651254	0.269252463	95.76	0.27351	2	0.285503405	F	T	F	F	F	F	F	T	F
chr1	1449754	cg00088251	0.091818362	56.79	0.69709	13	0.679115554	F	T	F	F	F	F	F	T	F
chr1	1449956	cg11856308	0.058132742	15.29	0.11307	14	0.987262114	F	T	F	F	F	F	F	T	F
chr1	1450187	cg05947649	0.546683734	92.63	0.62991	4	0.168290436	F	T	F	F	F	F	F	T	F
chr1	1451134	cg11794959	0.105537569	60.46	0.91313	10	0.605643912	F	T	F	F	F	F	F	T	F
chr1	1451383	cg20627546	0.061576303	84.56	0.42937	2	0.870611051	F	T	F	F	F	F	F	T	F
chr1	1454149	cg19517490	0.117760658	96.93	0.07716	3	0.823091518	F	T	F	F	F	F	F	T	F
chr1	1455303	cg13321900	0.191000838	74.41	0.19092	8	0.984889874	T	F	F	F	F	F	F	T	F
chr1	1455374	cg06793307	0.338928417	92.81	0.10583	7	0.962792372	T	F	F	F	F	F	F	T	F
chr1	1455650	cg15160081	0.393242431	97.82	0.05736	13	0.553880811	T	F	F	F	F	F	F	T	F
chr1	1456875	cg26536460	0.435717228	96.75	0.09697	12	0.638998649	T	F	F	F	F	F	F	T	F
chr1	1457042	cg17498856	0.841360454	98.46	0.03968	13	0.63406439	T	F	F	F	F	F	F	T	F
chr1	1458176	cg15481565	0.757064185	92.79	0.2303	23	0.853166131	T	F	F	F	F	F	F	T	F
chr1	1458397	cg17848002	0.173640919	96.92	0.14154	7	0.495552828	T	F	F	F	F	F	F	T	F
chr1	1458728	cg10712902	0.050805216	49.07	0.93449	21	0.582603519	T	F	F	F	F	F	F	T	F
chr1	1458739	cg17590292	0.385187547	95.72	0.35318	7	0.724606842	T	F	F	F	F	F	F	T	F
chr1	1459028	cg14395520	0.924637143	84.24	0.74529	11	0.366744	T	F	F	F	F	F	F	T	F
chr1	1460332	cg15153800	0.909464942	88.58	0.6823	9	0.351971831	F	T	F	F	F	F	F	T	F
chr1	1460464	cg06839383	0.656114484	88.69	0.9203	13	0.08061844	F	T	F	F	F	F	F	T	F
chr1	1460663	cg24466671	0.526907339	96.88	0.07912	5	0.683040057	F	T	F	F	F	F	F	T	F
chr1	1462754	cg13893866	0.714609787	92.43	0.24305	23	0.792019756	F	T	F	F	F	F	F	T	F
chr1	1462956	cg17445140	0.588548231	91.88	0.28311	18	0.849472327	F	T	F	F	F	F	F	T	F
chr1	1462973	cg23933399	0.517463854	98.1	0.00736	9	0.990167249	F	T	F	F	F	F	F	T	F
chr1	1464063	cg19768036	0.363911107	78.59	0.58536	23	0.697987656	F	T	F	F	F	F	F	T	F
chr1	1464509	cg07808701	0.047539946	93.15	0.55787	12	0.45239768	T	F	F	F	F	F	F	T	F
chr1	1464803	cg20675251	0.605572742	61.81	0.19659	1	0.96611126	T	F	F	F	F	F	F	T	F
chr1	1465190	cg17271658	0.356585597	92.62	0.86043	15	0.018723632	F	T	F	F	F	F	F	T	F
chr1	1468450	cg20681653	0.087879143	97.97	0.08886	8	0.484346976	F	F	T	F	F	F	F	T	F
chr1	1469787	cg23590525	0.015334516	91.24	0.65259	14	0.367793929	F	T	F	F	F	F	F	F	F
chr1	1470161	cg09259608	0.15699092	82.61	0.48378	2	0.794417833	F	T	F	F	F	F	F	F	F
chr1	1470807	cg20958600	0.855518929	84.75	0.19205	19	0.972834336	T	F	F	F	F	F	F	T	F
chr1	1470836	cg07835437	0.757234232	95.49	0.3527	16	0.481576097	T	F	F	F	F	F	F	T	F
chr1	1470905	cg03041030	0.890755165	96.11	0.10838	20	0.903142796	T	F	F	F	F	F	F	T	F
chr1	1471017	cg12983196	0.944473608	89.28	0.71537	14	0.376857833	T	F	F	F	F	F	F	T	F
chr1	1471210	cg09151801	0.526575964	86.67	0.6953	22	0.496735317	T	F	F	F	F	F	F	T	F
chr1	1471938	cg11526073	0.778085502	84.21	0.36019	11	0.751007166	F	T	F	F	F	F	F	T	F
chr1	1472079	cg15844005	0.967571336	90.45	0.4528	11	0.689305089	F	T	F	F	F	F	F	T	F
chr1	1472146	cg27301475	0.108778123	80.44	1.93971	17	0.105877832	F	T	F	F	F	F	F	T	F
chr1	1473141	cg06205922	0.966607945	97.61	0.03393	21	0.898312213	T	F	F	F	F	F	F	T	F
chr1	1473147	cg01536190	0.617493417	88.92	0.0539	1	0.995195754	T	F	F	F	F	F	F	T	F
chr1	1473193	cg27047577	0.367653631	97.49	0.07929	8	0.429976976	T	F	F	F	F	F	F	T	F
chr1	1473319	cg02068237	0.183763746	81	0.30882	12	0.912129022	T	F	F	F	F	F	F	T	F
chr1	1473370	cg12270813	0.731474264	97.9	0.04351	17	0.861138497	F	T	F	F	F	F	F	T	F
chr1	1473443	cg03724010	0.499922605	89.99	1.02008	16	0.137798441	F	T	F	F	F	F	F	T	F
chr1	1473747	cg16037137	0.935206797	92.88	0.46399	20	0.366342118	F	T	F	F	F	F	F	T	F
chr1	1474224	cg12632610	0.70484578	95.05	0.25901	24	0.434107764	F	T	F	F	F	F	F	T	F
chr1	1474399	cg16001723	0.130613045	91.23	0.59041	9	0.662940339	F	T	F	F	F	F	F	T	F
chr1	1475143	cg13850380	0.72093188	6.41	0.25705	1	0.509184489	T	F	F	F	F	F	F	T	F
chr1	1475209	cg00813378	0.497024787	3.41	0.37032	8	0.397022177	T	F	F	F	F	F	F	T	F
chr1	1475265	cg08738570	0.142236356	17.74	1.18322	4	0.742566534	F	T	F	F	F	F	F	T	F
chr1	1475644	cg22497741	0.616160688	2.22	0.19074	23	0.185793777	F	T	F	F	F	F	F	T	F
chr1	1475675	cg16306898	0.687600419	0.9	0.06524	10	0.601004017	F	T	F	F	F	F	T	F	F
chr1	1475737	cg16601494	0.615669802	6.17	0.43137	16	0.522634383	F	T	F	F	F	F	T	F	F
chr1	1475742	cg15487867	0.093155808	1.03	0.0619	23	0.477735342	F	T	F	F	T	F	F	F	F
chr1	1476269	cg23244095	0.787576342	26.43	0.84071	2	0.114605971	T	F	F	F	F	T	F	F	F
chr1	1476551	cg18114463	0.063054004	86.89	0.58627	23	0.581117479	T	F	F	F	F	T	F	F	F
chr1	1476661	cg09612202	0.05736824	58.97	1.31239	1	0.320903129	T	F	F	F	F	T	F	F	F
chr1	1476845	cg26602477	0.945670323	97.1	0.08033	22	0.817320127	F	T	F	F	F	T	F	F	F
chr1	1477025	cg11811409	0.998390351	91.14	0.48825	18	0.448136033	F	T	F	F	F	T	F	F	F
chr1	1477098	cg26690297	0.975161304	86.41	0.33307	11	0.774700306	F	T	F	F	F	T	F	F	F
chr1	1477123	cg08464374	0.779344064	97.25	0.29282	11	0.106255066	F	T	F	F	F	T	F	F	F
chr1	1477194	cg01802295	0.675496847	80.9	0.46834	18	0.801323063	F	T	F	F	F	T	F	F	F
chr1	1477616	cg13575252	0.648636478	96.28	0.05197	19	0.977833856	F	T	F	F	F	F	F	T	F
chr1	1477931	cg19619320	0.74878913	93.2	0.26476	18	0.816509912	F	T	F	F	F	F	F	T	F
chr1	1478170	cg11964810	0.56859015	77.89	0.82751	6	0.597941255	F	T	F	F	F	F	F	T	F
chr1	1478665	cg21173317	0.37768704	98.54	0.05484	10	0.381391753	F	T	F	F	F	F	F	T	F
chr1	1478680	cg03392564	0.089970892	97.35	0.0922	16	0.798978301	F	F	T	F	F	F	F	T	F
chr1	1478827	cg00955674	0.757097747	89.72	0.44247	19	0.845090827	F	F	T	F	F	F	F	T	F
chr1	1479238	cg04126957	0.855645131	57.62	0.76795	6	0.673757302	F	F	T	F	F	F	F	T	F
chr1	1480603	cg03941625	0.236559916	90.73	0.1995	22	0.931738826	F	F	T	F	F	F	F	T	F
chr1	1483130	cg07381470	0.639770225	89.38	0.39404	9	0.812712011	F	F	F	T	F	F	F	T	F
chr1	1483206	cg24470133	0.440784181	95.99	0.10911	14	0.667043012	F	F	F	T	F	F	F	T	F
chr1	1483257	cg00355315	0.22929177	97.91	0.12019	8	0.201507022	F	F	F	T	F	F	F	T	F
chr1	1486459	cg12734710	0.959495417	91.11	0.49543	1	0.358194103	F	F	T	F	F	F	F	T	F
chr1	1487068	cg01058717	0.597543457	94.38	0.35775	6	0.286080787	F	F	T	F	F	F	F	T	F
chr1	1487266	cg16305094	0.28184895	84.58	0.7679	15	0.702899428	F	F	T	F	F	F	F	T	F
chr1	1487445	cg07229301	0.330816191	81.92	0.65602	16	0.67499277	F	F	T	F	F	F	F	T	F
chr1	1487538	cg18312113	0.222744861	86.16	0.41097	20	0.891182378	F	T	F	F	F	F	F	T	F
chr1	1488581	cg07426077	0.727954797	90.78	0.52673	16	0.5025437	F	T	F	F	F	F	F	T	F
chr1	1489544	cg22373622	0.975295399	94.51	0.37635	10	0.054838742	T	F	F	F	F	F	F	T	F
chr1	1489793	cg26908276	0.316347686	91.82	0.56212	14	0.219440386	T	F	F	F	F	F	F	T	F
chr1	1490216	cg09073059	0.250429364	96.6	0.27048	13	0.046382755	F	T	F	F	F	F	F	T	F
chr1	1490676	cg16277776	0.648832244	97.57	0.29653	6	0.068346458	F	T	F	F	F	F	F	T	F
chr1	1490809	cg07211239	0.042277598	51.06	1.38635	2	0.234573361	F	T	F	F	F	F	F	T	F
chr1	1490906	cg10987926	0.585282309	96.36	0.21392	19	0.247004536	F	T	F	F	F	F	F	T	F
chr1	1492513	cg09517190	0.725305969	90.48	0.48325	1	0.573486179	F	F	T	F	F	F	F	T	F
chr1	1494641	cg08140609	0.766553746	90.17	0.52677	11	0.481856155	F	F	T	F	F	F	F	T	F
chr1	1494726	cg20140735	0.947679968	86.46	0.63549	16	0.461831263	F	F	T	F	F	F	F	T	F
chr1	1496410	cg24044259	0.641540345	88.91	0.72153	2	0.435410107	F	T	F	F	F	F	F	T	F
chr1	1496762	cg18368516	0.225097326	95.79	0.36197	9	0.086305311	T	F	F	F	F	F	F	T	F
chr1	1496856	cg12062537	0.848614876	97.88	0.19591	19	0.147773585	T	F	F	F	F	F	F	T	F
chr1	1496934	cg14442715	0.268151508	86.71	0.95685	18	0.388268947	T	F	F	F	F	F	F	T	F
chr1	1496936	cg19910128	0.099512597	80.47	0.80895	2	0.469158708	T	F	F	F	F	F	F	T	F
chr1	1498081	cg06089960	0.835993588	91.51	0.52839	5	0.562103571	F	T	F	F	F	F	F	T	F
chr1	1499694	cg17968925	0.32975006	93.09	0.21983	8	0.856683529	F	F	T	F	F	F	F	T	F
chr1	1500093	cg09828226	0.417600419	91.12	0.33995	14	0.725911868	F	F	T	F	F	F	F	T	F
chr1	1500958	cg13431342	0.195370407	86.65	0.59447	23	0.665979933	F	F	T	F	F	F	F	T	F
chr1	1502606	cg20490900	0.800230412	82.44	0.322	4	0.90461091	F	F	F	T	F	F	F	T	F
chr1	1502751	cg00784654	0.333133522	85.64	1.60939	17	0.050138162	F	F	F	T	F	F	F	T	F
chr1	1507138	cg12690016	0.030799316	92.43	0.57532	13	0.23314381	F	F	T	F	F	F	F	T	F
chr1	1509362	cg25018209	0.383991059	3.98	0.05403	21	0.983593306	F	T	F	F	F	F	F	T	F
chr1	1509833	cg11586519	0.512172567	5.2	0.18953	12	0.818403922	T	F	F	F	F	F	F	T	F
chr1	1509872	cg05181565	0.061562569	1.61	0.12371	1	0.115949333	T	F	F	F	F	F	T	F	F
chr1	1510359	cg26221637	0.825306504	1.51	0.0376	4	0.85509009	T	F	F	F	T	F	F	F	F
chr1	1510364	cg19158176	0.526414899	0.98	0.0206	11	0.954714298	T	F	F	F	T	F	F	F	F
chr1	1510427	cg13424097	0.208112976	1.55	0.16259	23	0.177632008	T	F	F	F	T	F	F	F	F
chr1	1510437	cg07090025	0.889235576	3.63	0.37974	2	0.195748799	T	F	F	F	T	F	F	F	F
chr1	1510566	cg06199750	0.616159367	1.96	0.17945	5	0.065484828	T	F	F	F	F	T	F	F	F
chr1	1510598	cg05433637	0.336593083	2.98	0.18202	20	0.562077643	T	F	F	F	F	T	F	F	F
chr1	1510719	cg08271362	0.01998159	3.58	0.23994	15	0.6175399	T	F	F	F	F	T	F	F	F
chr1	1510724	cg03528848	0.107090387	1.62	0.03412	5	0.95432134	T	F	F	F	F	T	F	F	F
chr1	1510883	cg20755353	0.665188985	6.75	0.32524	13	0.590262202	F	T	F	F	F	T	F	F	F
chr1	1513877	cg14279825	0.12386629	71	1.3492	22	0.327721539	F	F	T	F	F	F	F	F	F
chr1	1525422	cg05702207	0.830848744	92.02	0.84057	18	0.122105967	F	F	F	T	F	F	F	F	F
chr1	1525452	cg00151676	0.493522271	94.14	0.02811	15	0.987210461	F	F	F	T	F	F	F	F	F
chr1	1525488	cg03136668	0.176236498	87.16	0.67135	14	0.625910995	F	F	F	T	F	F	F	F	F
chr1	1533852	cg05934012	0.547805031	89.56	0.65241	12	0.530687848	F	T	F	F	F	F	F	F	F
chr1	1534392	cg07479014	0.258143203	84.91	0.63014	18	0.725845638	T	F	F	F	F	F	F	F	F
chr1	1534514	cg09126090	0.165068763	76.69	0.48813	23	0.794223873	T	F	F	F	F	F	F	F	F
chr1	1534984	cg16358446	0.666309709	1.29	0.03373	21	0.818021364	T	F	F	F	F	F	F	F	F
chr1	1535155	cg08289140	0.077234556	1.28	0.03642	15	0.773160972	T	F	F	F	F	F	F	F	F
chr1	1536054	cg11521998	0.141213674	26.33	0.2763	8	0.925251896	T	F	F	F	F	F	F	F	F
chr1	1536101	cg09172260	0.865077299	62.77	0.32541	23	0.798048263	T	F	F	F	F	F	F	F	F
chr1	1537543	cg15034659	0.574547392	91.34	0.36052	15	0.757846317	F	T	F	F	F	F	F	F	F
chr1	1539923	cg11649182	0.849519958	87.95	1.0943	14	0.151341521	F	F	T	F	F	F	F	F	F
chr1	1543828	cg23955334	0.709287494	88.82	0.49329	1	0.630377938	F	F	F	T	F	F	F	F	F
chr1	1546691	cg25311963	0.78068084	53.46	0.65669	7	0.792977655	F	F	T	F	F	F	F	F	F
chr1	1549615	cg07147033	0.051354284	9.52	0.70864	3	0.465807222	F	T	F	F	F	T	F	F	F
chr1	1549699	cg13897348	0.40489984	3.08	0.54966	4	0.093615323	F	T	F	F	F	T	F	F	F
chr1	1549799	cg19246761	0.649077377	4.51	0.39194	5	0.546051051	F	T	F	F	F	T	F	F	F
chr1	1549818	cg01229567	0.453043167	4.14	0.87478	5	0.007781104	F	T	F	F	F	T	F	F	F
chr1	1550031	cg15817635	0.335866078	2.63	0.34626	4	0.0664324	F	T	F	F	F	T	F	F	F
chr1	1550479	cg15652741	0.536025456	2.28	0.11768	17	0.650012564	T	F	F	F	F	T	F	F	F
chr1	1550648	cg10705488	0.499461866	1.01	0.03202	15	0.825949563	T	F	F	F	T	T	F	F	F
chr1	1550660	cg11140595	0.650085583	1.87	0.08077	15	0.622644448	T	F	F	F	T	T	F	F	F
chr1	1550770	cg06761793	0.409854769	0.93	0.02253	6	0.787954728	T	F	F	F	T	T	F	F	F
chr1	1550773	cg18123911	0.96156163	1.6	0.05457	21	0.495006119	T	F	F	F	T	T	F	F	F
chr1	1550779	cg17271960	0.722265852	3.23	0.21034	22	0.275466688	T	F	F	F	T	T	F	F	F
chr1	1550864	cg25004270	0.774364736	3.32	0.49116	17	0.027948919	T	F	F	F	F	T	T	T	F
chr1	1550879	cg25880288	0.133191476	1.43	0.04573	15	0.810362691	T	F	F	F	F	T	T	T	F
chr1	1550886	cg10600968	0.451640588	2.8	0.35886	18	0.098399746	T	F	F	F	F	T	T	T	F
chr1	1551902	cg05941212	0.058032055	13.24	0.13925	23	0.946432378	T	F	F	F	F	F	F	T	F
chr1	1551964	cg13947830	0.512506463	47.29	0.44176	2	0.684580023	T	F	F	F	F	F	F	T	F
chr1	1552796	cg23605175	0.170179507	92.71	0.59207	21	0.439045078	F	T	F	F	F	F	F	T	F
chr1	1553405	cg15558634	0.912691091	97.88	0.12357	16	0.555106763	F	T	F	F	F	F	F	T	F
chr1	1555396	cg10970349	0.907467677	87.93	0.72336	14	0.241564925	F	F	T	F	F	F	F	T	F
chr1	1556707	cg15323084	0.04004043	80.62	0.94165	14	0.417052998	F	T	F	F	F	F	F	T	F
chr1	1558097	cg19165249	0.072487996	88.12	0.53317	4	0.488601916	F	T	F	F	F	F	F	T	F
chr1	1558622	cg01589461	0.575532174	85.13	0.98828	13	0.320835192	T	F	F	F	F	F	F	T	F
chr1	1558726	cg23957653	0.897037489	91.53	0.05853	23	0.987082738	T	F	F	F	F	F	F	T	F
chr1	1558936	cg09061216	0.061452196	98.45	0.16337	3	0.273164666	T	F	F	F	F	F	F	T	F
chr1	1559155	cg03975652	0.332680402	84.35	0.27146	22	0.933074013	T	F	F	F	F	F	F	T	F
chr1	1560531	cg17456675	0.140975491	88.59	0.85705	21	0.444414925	F	T	F	F	F	F	F	T	F
chr1	1560804	cg24090393	0.440884216	97.49	0.10982	14	0.7465614	T	F	F	F	F	F	F	T	F
chr1	1560894	cg02492207	0.47246777	80.65	0.92189	22	0.623318432	T	F	F	F	F	F	F	T	F
chr1	1562110	cg10994397	0.360374655	89.47	1.12522	9	0.142264826	T	F	F	F	F	F	F	T	F
chr1	1562397	cg22689324	0.118146787	89.93	0.97027	1	0.298204451	T	F	F	F	F	F	F	T	F
chr1	1562535	cg13167158	0.756724671	92.25	0.74995	16	0.149414353	F	T	F	F	F	F	F	T	F
chr1	1562771	cg04854189	0.161510437	90.84	0.11054	15	0.981252082	F	T	F	F	F	F	F	T	F
chr1	1563001	cg06912282	0.805466234	38.99	0.52214	19	0.738273936	F	T	F	F	F	F	F	T	F
chr1	1563096	cg06080300	0.500605719	62.12	0.40125	1	0.840530866	F	T	F	F	F	F	F	T	F
chr1	1563500	cg09159050	0.525178995	97.65	0.07168	16	0.483636939	F	T	F	F	F	F	F	T	F
chr1	1564422	cg00078456	0.971697432	46.21	0.28241	23	0.898385744	T	F	F	F	F	F	F	T	F
chr1	1564425	cg18852096	0.765059187	33.03	0.24747	22	0.930619788	T	F	F	F	F	F	F	T	F
chr1	1564482	cg05642789	0.153209852	48.2	0.81453	7	0.747985808	T	F	F	F	F	F	F	T	F
chr1	1564920	cg17122213	0.184818111	28.57	0.73604	11	0.694866264	T	F	F	F	F	F	F	T	F
chr1	1565025	cg03427058	0.825245572	31.37	0.8325	5	0.290666642	T	F	F	F	F	F	F	T	F
chr1	1565027	cg23430652	0.958411041	31.73	1.05995	22	0.046691351	T	F	F	F	F	F	F	T	F
chr1	1565541	cg00297832	0.845606849	21.9	0.53824	24	0.768937599	T	F	F	F	F	F	F	T	F
chr1	1565856	cg24368383	0.141284279	1.96	0.03059	7	0.922859827	T	F	F	F	F	F	F	T	F
chr1	1565931	cg04882394	0.31082334	3.11	0.16466	13	0.599083929	T	F	F	F	F	F	F	T	F
chr1	1566351	cg24535439	0.098776577	20.94	1.04365	14	0.397399264	T	F	F	F	F	T	F	F	F
chr1	1566374	cg00262621	0.825491649	23.45	0.45229	24	0.598090192	T	F	F	F	F	T	F	F	F
chr1	1566687	cg08231710	0.046344428	19.47	0.28025	1	0.970912057	T	F	F	F	F	T	F	F	F
chr1	1566699	cg06943420	0.020034113	2.54	0.37959	4	0.118039981	T	F	F	F	F	T	F	F	F
chr1	1566860	cg11648594	0.575608076	9.83	0.71183	1	0.423317809	T	F	F	F	F	T	F	F	F
chr1	1567131	cg26740494	0.41928618	56.57	1.67823	15	0.620581706	T	F	F	F	F	T	F	F	F
chr1	1567257	cg03136646	0.015295264	14.89	0.86602	1	0.303568743	T	F	F	F	F	T	F	F	F
chr1	1567820	cg11798909	0.522463507	9.65	0.26497	10	0.796671844	T	F	F	F	F	T	F	T	F
chr1	1571801	cg27541892	0.410074588	50.68	0.98702	2	0.595586264	F	T	F	F	F	F	F	T	F
chr1	1572082	cg20929733	0.951904456	81.08	0.78035	14	0.395176863	F	T	F	F	F	F	F	T	F
chr1	1572457	cg21921584	0.423660844	80.43	1.42014	3	0.137165188	F	T	F	F	F	F	F	T	F
chr1	1573181	cg26660744	0.687032168	92.46	0.38351	11	0.468819905	F	T	F	F	F	F	F	T	F
chr1	1574521	cg10124011	0.015353221	75.36	1.51297	12	0.553288604	F	F	T	F	F	F	F	T	F
chr1	1576591	cg23252997	0.446505374	91.15	0.65457	4	0.364154449	F	F	T	F	F	F	F	T	F
chr1	1581603	cg16673286	0.839987376	58.78	1.77	11	0.748654214	F	T	F	F	F	F	F	T	F
chr1	1583010	cg03388431	0.548456188	97.5	0.04864	5	0.955941035	F	F	T	F	F	F	F	T	F
chr1	1586880	cg17450090	0.201847137	59.21	0.35008	16	0.953897473	F	F	T	F	F	F	F	T	F
chr1	1589891	cg03939105	0.916670655	8.33	0.16683	19	0.924351776	F	T	F	F	F	F	F	T	F
chr1	1590291	cg15126211	0.626200917	1.21	0.02289	21	0.868444809	T	F	F	F	F	F	F	T	F
chr1	1590443	cg00998168	0.965133755	1.27	0.02904	18	0.739026934	T	F	F	F	F	F	F	T	F
chr1	1590447	cg18282011	0.04773797	2.81	0.10599	20	0.8332669	T	F	F	F	F	F	F	T	F
chr1	1590459	cg21149807	0.433921206	1.53	0.06424	2	0.609839046	T	F	F	F	F	F	F	T	F
chr1	1590479	cg09283376	0.469002621	4.58	0.09006	17	0.937757749	T	F	F	F	F	F	F	T	F
chr1	1590632	cg20155988	0.521193874	1.74	0.17869	12	0.117633035	T	F	F	F	F	F	F	T	F
chr1	1590640	cg26562592	0.801143158	8.2	0.5322	4	0.547379689	T	F	F	F	F	F	F	T	F
chr1	1590717	cg08864381	0.449664309	1.01	0.03721	10	0.40999243	T	F	F	F	F	F	F	T	F
chr1	1590941	cg03017195	0.412663937	2.62	0.06822	1	0.937429829	T	F	F	F	F	F	F	T	F
chr1	1593874	cg15830572	0.431203316	86.66	0.99207	2	0.319483219	F	F	T	F	F	F	F	T	F
chr1	1597086	cg06848468	0.283775847	89.72	0.39844	12	0.815184799	F	F	T	F	F	F	F	T	F
chr1	1597454	cg20255817	0.371898453	98.03	0.07917	17	0.781154793	F	F	T	F	F	F	F	T	F
chr1	1597527	cg22082145	0.109970641	95.93	0.52997	6	0.240957071	F	F	T	F	F	F	F	T	F
chr1	1597720	cg07601058	0.569960413	92.73	0.06515	18	0.985942126	F	F	T	F	F	F	F	T	F
chr1	1599978	cg23210533	0.689851602	89.27	0.75263	21	0.300504382	F	T	F	F	F	F	F	T	F
chr1	1600982	cg25283841	0.718273753	87.73	1.57616	18	0.013316188	T	F	F	F	F	F	F	T	F
chr1	1601103	cg11809915	0.573253893	98.49	0.0495	10	0.428312291	T	F	F	F	F	F	F	T	F
chr1	1601205	cg04105726	0.583423431	95.27	0.13848	8	0.685554366	T	F	F	F	F	F	F	T	F
chr1	1601380	cg17869988	0.974439501	87.73	0.47792	3	0.673618598	F	T	F	F	F	F	F	T	F
chr1	1602481	cg19382808	0.69532225	88.05	0.23327	21	0.893590177	T	F	F	F	F	F	F	T	F
chr1	1602585	cg11530028	0.744611992	91.24	1.35186	18	0.078412238	T	F	F	F	F	F	F	T	F
chr1	1602656	cg03972505	0.241133889	92.54	0.76716	11	0.267235833	T	F	F	F	F	F	F	T	F
chr1	1602685	cg06528340	0.527959315	93.29	0.23191	11	0.724911361	T	F	F	F	F	F	F	T	F
chr1	1602789	cg08260625	0.439331208	87.32	0.63868	1	0.771519267	F	T	F	F	F	F	F	T	F
chr1	1602914	cg17939059	0.51399348	87.4	1.32737	24	0.108010166	F	T	F	F	F	F	F	T	F
chr1	1603013	cg18288914	0.389691714	91.1	0.39782	2	0.625486559	F	T	F	F	F	F	F	T	F
chr1	1603847	cg03548463	0.570663953	91.03	0.25144	7	0.886626416	F	T	F	F	F	F	F	T	F
chr1	1603934	cg09330116	0.455562534	89.75	0.77993	17	0.476890862	F	T	F	F	F	F	F	T	F
chr1	1604298	cg00400654	0.600086057	93.54	0.37695	10	0.5964783	F	T	F	F	F	F	F	T	F
chr1	1606206	cg04272838	0.57006237	95.38	0.5637	13	0.009731622	F	T	F	F	F	F	F	T	F
chr1	1606292	cg02915803	0.395478758	87.66	0.63845	9	0.408199752	F	T	F	F	F	F	F	T	F
chr1	1606361	cg26932054	0.257776603	95.7	0.63877	17	0.030447367	F	T	F	F	F	F	F	T	F
chr1	1606557	cg16990083	0.220869977	97.89	0.10602	11	0.197346797	F	T	F	F	F	F	F	T	F
chr1	1609388	cg12655137	0.715131443	17.53	0.11209	11	0.961912543	F	T	F	F	F	F	F	T	F
chr1	1609551	cg20251225	0.155916174	18.88	0.06152	10	0.994176538	F	T	F	F	F	F	F	T	F
chr1	1609972	cg20429981	0.606634333	64.48	0.84042	17	0.782051444	F	T	F	F	F	F	F	T	F
chr1	1610660	cg01189072	0.347918348	91.92	1.13309	13	0.028984628	F	F	T	F	F	F	F	T	F
chr1	1611937	cg11588584	0.011615696	85.42	1.25189	15	0.20795727	F	F	T	F	F	F	F	T	F
chr1	1611999	cg09825670	0.453865056	93.3	0.09829	7	0.961709714	F	F	T	F	F	F	F	T	F
chr1	1613704	cg20462449	0.547203278	96.89	0.27973	7	0.066848167	F	F	F	T	F	F	F	T	F
chr1	1613911	cg21106418	0.15926029	94.73	0.16371	13	0.748518859	F	F	F	T	F	F	F	T	F
chr1	1613982	cg10065215	0.547353054	97.26	0.07098	7	0.83300624	F	F	F	T	F	F	F	T	F
chr1	1614009	cg12042834	0.267844552	89.94	0.33347	5	0.81280067	F	F	F	T	F	F	F	T	F
chr1	1615736	cg14976190	0.324022365	98.05	0.06574	10	0.518197348	F	F	F	T	F	F	F	T	F
chr1	1623803	cg12100965	0.050840219	1.91	0.13494	6	0.275756613	T	F	F	F	F	F	F	T	F
chr1	1624399	cg05972376	0.747483523	13.42	2.19653	24	0.376553444	T	F	F	F	T	F	F	T	F
chr1	1624454	cg17106628	0.90523151	2.57	0.13864	17	0.440311931	T	F	F	F	F	T	F	T	F
chr1	1625395	cg19018051	0.434950132	52.64	0.59905	14	0.833508688	F	T	F	F	F	T	F	T	F
chr1	1625702	cg23231093	0.66917749	85.7	1.98701	12	0.020875901	F	T	F	F	F	T	F	T	F
chr1	1628249	cg04437922	0.657131571	89.04	0.2952	2	0.862296601	F	F	T	F	F	F	F	T	F
chr1	1629525	cg24688574	0.402370021	84.56	0.62126	11	0.472463873	F	T	F	F	F	F	F	T	F
chr1	1630742	cg00341415	0.450069554	76.49	0.26281	20	0.922500984	F	T	F	F	F	T	F	T	F
chr1	1630992	cg06750152	0.299180489	89.44	0.56972	7	0.741341225	F	T	F	F	F	T	F	T	F
chr1	1631037	cg21265770	0.249019457	83.35	0.29635	16	0.910600609	F	T	F	F	F	T	F	T	F
chr1	1631100	cg10626236	0.775296043	55.09	0.60337	11	0.758084238	T	F	F	F	F	T	F	T	F
chr1	1633373	cg27169263	0.086496221	97.34	0.21851	8	0.252938978	F	T	F	F	F	F	F	T	F
chr1	1635030	cg12437380	0.213534246	89.06	1.54384	9	0.262671467	F	T	F	F	F	F	F	T	F
chr1	1635647	cg21932190	0.322356653	87.07	0.31686	21	0.892288728	F	T	F	F	F	F	F	T	F
chr1	1636187	cg05364761	0.002910906	93.1	0.21097	21	0.897555068	F	T	F	F	F	F	F	T	F
chr1	1636323	cg03139693	0.639177143	91.09	0.48306	8	0.298361184	F	T	F	F	F	F	F	T	F
chr1	1638309	cg00853237	0.24238552	91.07	0.39624	8	0.798677655	F	F	T	F	F	F	F	T	F
chr1	1639088	cg27047637	0.769340806	94.55	0.61555	6	0.154895323	F	F	F	T	F	F	F	T	F
chr1	1639347	cg12048375	0.901952995	79.62	0.58664	6	0.465373095	F	F	F	T	F	F	F	T	F
chr1	1639749	cg25189483	0.550614598	91.13	0.33138	8	0.826165219	F	F	T	F	F	F	F	T	F
chr1	1640702	cg24933755	0.927555746	89.44	0.74005	1	0.280970931	F	F	T	F	F	F	F	T	F
chr1	1642075	cg11851198	0.884029185	73.86	0.96575	23	0.611225073	F	T	F	F	F	F	F	T	F
chr1	1644835	cg23611477	0.240387381	67.58	1.43709	20	0.294900104	F	T	F	F	F	F	F	T	F
chr1	1646882	cg10628909	0.809348293	86.84	0.30866	9	0.796161746	F	F	T	F	F	F	F	T	F
chr1	1649451	cg23059868	0.392514692	83.73	0.8321	16	0.624404333	F	F	F	T	F	F	F	T	F
chr1	1655213	cg21906539	0.123091147	7.99	0.39608	22	0.746890725	F	T	F	F	F	F	F	F	F
chr1	1655629	cg16248785	0.422457151	1.01	0.06448	22	0.255624235	T	F	F	F	F	F	F	F	F
chr1	1655803	cg00062592	0.188132599	3.18	0.2597	18	0.616214169	T	F	F	F	T	F	F	F	F
chr1	1655838	cg11198222	0.284446325	1.86	0.23105	24	0.150953814	T	F	F	F	T	F	F	F	F
chr1	1655867	cg00669623	0.462027549	6.13	0.24352	1	0.715569548	T	F	F	F	T	F	F	F	F
chr1	1655942	cg04243582	0.705181446	4.9	0.27906	4	0.581111117	T	F	F	F	T	F	F	F	F
chr1	1656592	cg11572942	0.648591498	79.68	0.7584	7	0.622460546	F	T	F	F	F	T	F	F	F
chr1	1656943	cg14164956	0.570302148	97.14	0.12531	11	0.384902178	F	T	F	F	F	T	F	F	F
chr1	1660110	cg13441524	0.561969906	26.2	0.27302	13	0.890457665	F	F	T	F	F	F	F	F	F
chr1	1663860	cg11987751	0.022546847	87.01	1.04019	11	0.311739888	F	F	F	T	F	F	F	F	F
chr1	1666808	cg12213037	0.770128915	44.56	1.66952	6	0.055616732	F	F	T	F	F	F	F	T	F
chr1	1668511	cg20612964	0.355741834	86.27	0.53852	22	0.811570468	F	F	T	F	F	F	F	T	F
chr1	1669123	cg04087434	0.392860006	94.83	0.16018	13	0.855298788	F	T	F	F	F	F	F	T	F
chr1	1669148	cg13866156	0.268450802	96.25	0.20878	5	0.451137594	F	T	F	F	F	F	F	T	F
chr1	1669215	cg17456545	0.482603229	78.24	0.38361	6	0.87790549	F	T	F	F	F	F	F	T	F
chr1	1669413	cg02934509	0.120040394	97.19	0.03944	3	0.947263366	F	T	F	F	F	F	F	T	F
chr1	1672644	cg27391816	0.561359716	32.27	1.13764	20	0.561489088	F	T	F	F	F	F	F	F	F
chr1	1674679	cg16990280	0.714268135	89.05	0.48814	17	0.402877032	F	F	T	F	F	F	F	F	F
chr1	1677105	cg20597714	0.714694702	1.76	0.06247	22	0.614738868	T	F	F	F	F	F	F	F	F
chr1	1677269	cg23983334	0.938609803	2.16	0.0332	17	0.917189788	T	F	F	F	F	F	T	F	F
chr1	1677273	cg01738944	0.63789954	1.84	0.08633	14	0.357203441	T	F	F	F	F	F	T	F	F
chr1	1677539	cg13849007	0.664778162	1.34	0.03755	24	0.589097706	T	F	F	F	T	F	F	F	F
chr1	1677541	cg25394461	0.485943694	3.32	0.26616	14	0.300047919	T	F	F	F	T	F	F	F	F
chr1	1677548	cg04789860	0.163465028	1.87	0.08046	3	0.549151148	T	F	F	F	T	F	F	F	F
chr1	1677678	cg17990871	0.632518653	3.86	0.40167	17	0.215052256	T	F	F	F	F	T	F	F	F
chr1	1677730	cg04100492	0.156601902	2.32	0.25693	24	0.125882666	T	F	F	F	F	T	F	F	F
chr1	1680232	cg01512113	0.465548496	68.96	0.78447	17	0.679381994	F	T	F	F	F	F	F	F	F
chr1	1681921	cg20999797	0.180695704	96.19	0.47038	17	0.242262137	F	F	T	F	F	F	F	F	F
chr1	1683176	cg06964353	0.883371014	82.78	0.93818	16	0.391815858	F	F	T	F	F	F	F	F	F
chr1	1683352	cg14018698	0.626673779	89.46	0.59261	13	0.509561864	F	F	T	F	F	F	F	F	F
chr1	1683738	cg18763089	0.017222322	94.58	0.2741	9	0.325824823	F	T	F	F	F	F	F	F	F
chr1	1683796	cg14027380	0.761064901	88.05	0.61185	12	0.466126507	F	T	F	F	F	F	F	F	F
chr1	1683872	cg11163532	0.617168271	91.69	0.59511	21	0.451720437	F	T	F	F	F	F	F	F	F
chr1	1684063	cg03386811	0.209599375	91.29	0.21797	23	0.912533653	F	T	F	F	F	F	F	F	F
chr1	1684095	cg22707691	0.508371326	93.69	0.47087	14	0.304505215	F	T	F	F	F	F	F	F	F
chr1	1684311	cg24086442	0.665477997	85.68	0.4391	19	0.804211194	F	T	F	F	F	F	F	F	F
chr1	1684399	cg22442180	0.908721404	96.6	0.07777	15	0.817598384	F	T	F	F	F	F	F	T	F
chr1	1685553	cg10317445	0.118192509	97.24	0.12076	4	0.766253145	T	F	F	F	F	F	F	T	F
chr1	1685723	cg21580588	0.68009595	98.47	0.07736	5	0.265829309	T	F	F	F	F	F	F	T	F
chr1	1685832	cg15260978	0.000496982	76.52	0.45001	3	0.876146221	T	F	F	F	F	F	F	T	F
chr1	1685854	cg12406875	0.113135577	89.74	1.06583	12	0.312308715	T	F	F	F	F	F	F	T	F
chr1	1685970	cg05983502	0.497351772	92.97	0.28317	14	0.514568397	T	F	F	F	F	F	F	T	F
chr1	1686080	cg17282211	0.618155171	97	0.18111	14	0.017124683	F	T	F	F	F	F	F	T	F
chr1	1687481	cg27433479	0.829932402	91.13	0.467	17	0.374803667	F	T	F	F	F	F	F	T	F
chr1	1687532	cg26342907	0.706672094	97.53	0.12688	6	0.162057561	F	T	F	F	F	F	F	T	F
chr1	1687729	cg11725331	0.502323462	87.22	1.01472	18	0.461200008	F	T	F	F	F	F	F	T	F
chr1	1688123	cg10543797	0.185563162	88.43	0.61666	5	0.699370168	F	F	T	F	F	F	F	T	F
chr1	1688383	cg18947110	0.199602126	88.1	0.21223	0	0.923878772	F	F	T	F	F	F	F	T	F
chr1	1688446	cg09233730	0.923408526	84.93	0.28789	9	0.868350324	F	F	T	F	F	F	F	T	F
chr1	1688883	cg09185911	0.899829545	87.25	0.3408	17	0.846469163	F	F	T	F	F	F	F	T	F
chr1	1688976	cg25031205	0.573787021	92.48	0.33527	19	0.703255594	F	F	T	F	F	F	F	T	F
chr1	1689012	cg15578948	0.006818361	96.82	0.27298	23	0.517125387	F	F	T	F	F	F	F	T	F
chr1	1689452	cg04439557	0.794440169	84.4	1.63539	21	0.134635925	F	F	T	F	F	F	F	T	F
chr1	1689610	cg08122070	0.308922999	34.2	2.02144	5	0.14525183	F	F	T	F	F	F	F	T	F
chr1	1689887	cg05152432	0.024433526	96.33	0.54264	7	0.059285402	F	T	F	F	F	F	F	T	F
chr1	1690389	cg08937102	0.181831205	25.17	0.77283	22	0.333849393	F	T	F	F	F	F	F	T	F
chr1	1690840	cg03606098	0.55837513	82.4	0.56628	4	0.821676586	F	T	F	F	F	F	F	T	F
chr1	1691817	cg12552303	0.427266341	85.92	0.57221	8	0.644934217	T	F	F	F	F	F	F	T	F
chr1	1691916	cg00423114	0.627184858	89.36	0.56246	21	0.549114442	T	F	F	F	F	F	F	T	F
chr1	1691997	cg21692735	0.428869372	97.16	0.22803	9	0.291493142	T	F	F	F	F	F	F	T	F
chr1	1692062	cg23159992	0.426670653	93.09	1.0487	9	0.040735651	T	F	F	F	F	F	F	T	F
chr1	1693368	cg14778560	0.884158475	82.11	0.79958	4	0.679704684	F	T	F	F	F	F	F	T	F
chr1	1695391	cg15824543	0.864683879	79.1	0.15984	2	0.925686123	F	F	T	F	F	F	F	T	F
chr1	1695509	cg06219660	7.74535E-09	9.28	4.56321	5	0.000910826	F	F	T	F	F	F	F	T	F
chr1	1695585	cg00992048	3.36742E-06	6.55	2.94784	5	0.000623015	F	F	T	F	F	F	F	T	F
chr1	1696692	cg00343906	0.000301825	4	2.00512	5	0.000621632	F	F	F	T	F	F	F	T	F
chr1	1709203	cg09182189	0.178130798	14.92	0.61332	11	0.569227567	F	T	F	F	F	F	F	F	F
chr1	1709597	cg17157064	0.371820421	1.99	0.11272	19	0.683991181	T	F	F	F	F	F	F	F	F
chr1	1710158	cg04407228	0.788979548	2.44	0.07422	23	0.80131821	T	F	F	F	F	T	F	F	F
chr1	1710208	cg10388316	0.228060638	1.86	0.24559	10	0.45798954	T	F	F	F	F	T	F	F	F
chr1	1710229	cg00997530	0.912120436	1.19	0.06595	22	0.256227446	T	F	F	F	F	T	F	F	F
chr1	1710237	cg00328972	0.213413484	1.3	0.09707	1	0.070017862	T	F	F	F	F	T	F	F	F
chr1	1710265	cg26421735	0.711447472	1.58	0.0122	4	0.956114894	T	F	F	F	F	T	F	F	F
chr1	1710561	cg09932345	0.569267583	2.44	0.35048	19	0.169120577	T	F	F	F	F	T	F	F	F
chr1	1710663	cg02297801	0.866522705	3.56	0.4762	3	0.039028468	F	T	F	F	F	T	F	F	F
chr1	1711069	cg17266431	0.013792656	52.31	1.14632	14	0.577989037	F	T	F	F	F	T	F	F	F
chr1	1711185	cg02280859	0.568713812	36.4	0.21072	21	0.976089774	F	T	F	F	F	T	F	F	F
chr1	1712021	cg23678594	0.413851811	2.52	0.27899	4	0.189799919	F	T	F	F	F	F	F	F	F
chr1	1712885	cg19083977	0.803537951	69.48	0.22578	6	0.965169257	F	T	F	F	F	F	F	F	F
chr1	1713676	cg02769781	0.258763889	5.73	0.50841	4	0.587304115	T	F	F	F	F	F	F	F	F
chr1	1713944	cg24163210	0.695974304	21.51	0.58825	6	0.519976471	T	F	F	F	F	F	F	F	F
chr1	1713950	cg00558749	0.484352114	27.22	0.98037	5	0.205427801	T	F	F	F	F	F	F	F	F
chr1	1714001	cg13461447	0.00742945	2.69	0.30688	2	0.46681558	T	F	F	F	F	F	F	F	F
chr1	1714140	cg10207218	0.49626448	2.18	0.20889	4	0.174322651	T	F	F	F	F	F	F	F	T
chr1	1714271	cg05262191	0.328663341	3.58	0.02768	15	0.989472833	F	T	F	F	F	F	F	F	T
chr1	1715039	cg22376730	0.881536969	83.33	0.3416	6	0.817769871	F	T	F	F	F	F	F	F	F
chr1	1717822	cg04902899	0.021526718	94.82	0.1804	7	0.703514466	F	F	T	F	F	F	F	F	F
chr1	1718809	cg26568075	0.752934128	85.95	1.16153	17	0.23225522	F	F	F	T	F	F	F	T	F
chr1	1718835	cg25314445	0.507440939	90.98	0.93156	2	0.077293308	F	F	F	T	F	F	F	T	F
chr1	1718852	cg12076692	0.698650133	93.61	0.36026	2	0.309796661	F	F	F	T	F	F	F	T	F
chr1	1720537	cg16418734	0.787976504	79.66	0.07888	2	0.991282065	F	F	F	T	F	F	F	T	F
chr1	1727796	cg05722993	0.936408755	87.74	0.39596	2	0.58241323	F	F	F	T	F	F	F	T	F
chr1	1731415	cg03335128	0.88640597	87.2	1.07329	15	0.20119731	F	F	F	T	F	F	F	T	F
chr1	1735887	cg26793463	0.213459354	91.71	0.65014	19	0.584551382	F	F	F	T	F	F	F	T	F
chr1	1747243	cg21422400	0.797112682	88.73	0.39544	3	0.775261915	F	F	F	T	F	F	F	T	F
chr1	1750560	cg01729401	0.166448266	90.33	1.2009	13	0.057952243	F	F	F	T	F	F	F	T	F
chr1	1758731	cg08651003	0.863445075	91.25	0.12819	20	0.955967944	F	F	F	T	F	F	F	F	F
chr1	1765440	cg05119467	0.738394419	89.97	0.83878	21	0.382224581	F	F	F	T	F	F	F	F	F
chr1	1774322	cg04260676	0.571764644	24.48	0.60578	21	0.576292615	F	F	F	T	F	F	F	F	F
chr1	1790217	cg16677144	0.96474643	5.77	0.07682	9	0.932206052	F	F	F	T	F	F	F	F	F
chr1	1795408	cg20801637	0.284322963	88.74	0.86854	13	0.138133553	F	F	F	T	F	F	F	F	F
chr1	1795891	cg18162783	0.022095082	90.29	1.14806	21	0.21600244	F	F	F	T	F	F	F	F	F
chr1	1795945	cg04994975	0.005979552	87.92	0.68791	13	0.443089049	F	F	F	T	F	F	F	F	F
chr1	1804256	cg25599619	0.618142518	75.02	0.62588	3	0.810998871	F	F	F	T	F	F	F	F	F
chr1	1812359	cg11836949	0.231283429	74.62	1.16809	15	0.560650007	F	F	F	T	F	F	F	F	F
chr1	1813727	cg11228874	0.504330308	79.59	0.44931	20	0.824890962	F	F	F	T	F	F	F	F	F
chr1	1820656	cg03043696	0.755249678	37.07	0.63532	23	0.630870367	F	T	F	F	F	F	F	F	F
chr1	1821422	cg19340909	0.126083892	5.38	1.0693	3	0.084706853	T	F	F	F	F	F	F	F	F
chr1	1821981	cg03716942	0.230621945	2.02	0.07583	4	0.691537503	T	F	F	F	F	F	F	F	F
chr1	1822066	cg06196161	0.639120753	1.89	0.11778	5	0.416927631	T	F	F	F	F	F	F	F	F
chr1	1822194	cg23891190	0.818417926	3.57	0.39058	10	0.08127921	T	F	F	F	F	F	F	F	F
chr1	1822399	cg01821754	0.049111264	1.61	0.12928	4	0.33170098	T	F	F	F	F	F	T	F	F
chr1	1822401	cg17483139	0.902849032	3.87	0.27669	17	0.603685815	T	F	F	F	F	F	T	F	F
chr1	1822862	cg04266169	0.604434569	2.31	0.2451	1	0.052822532	T	F	F	F	F	T	F	F	F
chr1	1822883	cg26160180	0.248964449	2.09	0.18282	19	0.209857229	T	F	F	F	F	T	F	F	F
chr1	1822912	cg15827003	0.967406225	4.62	0.28846	10	0.222236375	T	F	F	F	F	T	F	F	F
chr1	1822972	cg18854735	0.018320847	12.1	1.01108	15	0.59225295	T	F	F	F	F	T	F	F	F
chr1	1823305	cg12150066	0.123401329	2.89	0.10672	14	0.892739507	F	T	F	F	F	T	F	F	F
chr1	1823379	cg23982607	0.19453808	6.19	0.41476	16	0.407473665	F	T	F	F	F	T	F	F	F
chr1	1825861	cg07380540	0.446485224	53.41	1.15576	12	0.277517277	F	F	T	F	F	F	F	F	F
chr1	1826227	cg16652392	0.505272704	71.63	1.22544	13	0.315599743	F	F	T	F	F	F	F	F	F
chr1	1830693	cg21776599	0.1872536	7.88	0.27635	16	0.696082694	F	F	F	T	F	F	F	F	F
chr1	1833078	cg24706992	0.159395303	76.37	0.59557	5	0.697604489	F	F	F	T	F	F	F	F	F
chr1	1837873	cg23936745	0.399667685	2.96	0.23318	3	0.283310319	F	F	T	F	F	F	F	F	F
chr1	1838518	cg00007800	0.761951656	82.77	1.12103	23	0.178032191	F	T	F	F	F	F	F	F	F
chr1	1839959	cg22962923	0.875682417	69.69	0.17908	0	0.935118552	T	F	F	F	F	F	F	F	F
chr1	1840100	cg09809474	0.132163324	3.25	0.20957	4	0.738302071	T	F	F	F	F	F	F	F	F
chr1	1840201	cg13918235	0.875379584	2.22	0.1408	20	0.425000254	T	F	F	F	F	F	F	F	F
chr1	1840436	cg16384593	0.921672219	4.11	0.50545	2	0.098376704	T	F	F	F	F	F	F	F	F
chr1	1840482	cg00309462	0.256307928	1.24	0.07307	22	0.10706651	T	F	F	F	F	F	F	F	F
chr1	1840730	cg23688809	0.454147187	1.53	0.07762	18	0.430650108	F	T	F	F	F	F	F	F	F
chr1	1841314	cg16926213	0.373328203	70.38	0.73824	3	0.289163037	F	T	F	F	F	F	F	F	F
chr1	1843940	cg22850508	0.338580462	86.45	0.63177	19	0.767069761	F	F	T	F	F	F	F	F	F
chr1	1844801	cg15102821	0.23178155	60.76	0.70601	20	0.710870801	F	F	F	T	F	T	F	F	F
chr1	1845396	cg01755342	0.112029429	75.32	0.91575	20	0.478882535	F	F	F	T	F	T	F	F	F
chr1	1845940	cg15819352	0.339994886	78.5	2.4241	3	0.081985025	F	F	F	T	F	T	F	F	F
chr1	1846001	cg01826337	0.477081699	88.03	0.70066	23	0.322708931	F	F	F	T	F	T	F	F	F
chr1	1846046	cg06443644	0.626676938	91.39	0.0679	22	0.987938165	F	F	F	T	F	T	F	F	F
chr1	1846098	cg11549166	0.998678669	88.38	0.56184	12	0.220094774	F	F	T	F	T	F	F	F	F
chr1	1846154	cg22364929	0.289228457	75.44	0.21884	3	0.975110012	F	F	T	F	T	F	F	F	F
chr1	1846340	cg05132306	0.434095064	92.73	0.42071	6	0.593664564	F	F	T	F	F	F	T	F	F
chr1	1846591	cg17434257	0.080457596	92.18	0.84204	21	0.320056391	F	F	T	F	F	F	T	F	F
chr1	1847864	cg15527168	0.89668131	92.52	0.12052	2	0.922276844	F	F	T	F	F	F	F	T	F
chr1	1848649	cg17592667	0.070414245	87.74	1.09155	22	0.090938059	F	T	F	F	F	F	F	F	F
chr1	1849073	cg03442254	0.283760306	84.31	0.52182	18	0.763460574	F	T	F	F	F	F	F	F	F
chr1	1849195	cg16989443	0.83003495	90.54	1.0127	20	0.167991854	F	T	F	F	F	F	F	F	F
chr1	1849305	cg07177011	0.775118085	85.59	0.65347	2	0.514443144	F	T	F	F	F	F	F	F	F
chr1	1850275	cg22718050	0.997853119	4.68	0.28144	0	0.487735745	T	F	F	F	F	F	F	T	F
chr1	1850414	cg10943191	0.497866407	2.46	0.12017	13	0.695410961	T	F	F	F	F	F	F	T	F
chr1	1850582	cg15496744	0.105144381	1.89	0.16254	9	0.194357754	T	F	F	F	F	F	F	T	F
chr1	1850733	cg22865286	0.987520745	4.73	0.54262	3	0.050431766	T	F	F	F	F	F	T	F	F
chr1	1850736	cg17091266	0.732439995	3.41	0.16385	18	0.639206008	T	F	F	F	F	F	T	F	F
chr1	1850738	cg13680954	0.456618684	3.7	0.24498	23	0.355689447	T	F	F	F	F	F	T	F	F
chr1	1850925	cg14180718	0.282926437	1.94	0.05794	3	0.674486282	T	F	F	F	T	F	F	F	F
chr1	1850932	cg08169659	0.068012576	2.37	0.16714	4	0.617047018	T	F	F	F	T	F	F	F	F
chr1	1851035	cg17722231	0.070772164	3.63	0.15382	4	0.875655239	T	F	F	F	F	T	F	F	F
chr1	1851056	cg22094750	0.128959533	2.64	0.32547	2	0.056054157	T	F	F	F	F	T	F	F	F
chr1	1851083	cg08134829	0.562860893	4.2	0.15952	6	0.768261125	T	F	F	F	F	T	F	F	F
chr1	1851135	cg25590392	0.279597567	1.61	0.03667	0	0.802936343	T	F	F	F	F	T	F	F	F
chr1	1851165	cg10096055	0.055094938	2.73	0.53406	23	0.013135619	T	F	F	F	F	T	F	F	F
chr1	1851347	cg02577049	0.184956018	6.54	0.20845	9	0.838947459	T	F	F	F	F	T	F	F	F
chr1	1851372	cg05355142	0.437636837	31.9	0.12893	5	0.972710117	T	F	F	F	F	T	F	F	F
chr1	1851384	cg04758387	0.665183046	50.73	0.50533	21	0.767829359	T	F	F	F	F	T	F	F	F
chr1	1851416	cg10219957	0.644404189	61.41	0.98293	18	0.349286285	F	T	F	F	F	T	F	F	F
chr1	1851439	cg22536775	0.127422887	36.43	0.84012	7	0.388292902	F	T	F	F	F	T	F	F	F
chr1	1851474	cg10521536	0.03250516	87.63	0.26681	7	0.932419453	F	T	F	F	F	T	F	F	F
chr1	1851542	cg09859491	0.277615841	90.95	0.81049	5	0.406089405	F	T	F	F	F	T	F	F	F
chr1	1851910	cg06174563	0.237012644	82.2	1.10265	5	0.452163872	F	T	F	F	F	T	F	F	F
chr1	1852164	cg01428437	0.478087556	69.66	1.18187	6	0.159841068	F	T	F	F	F	T	F	F	F
chr1	1852216	cg04886783	0.640135617	57.1	1.42833	3	0.173234402	F	T	F	F	F	T	F	F	F
chr1	1852238	cg02050973	0.00026924	79.25	1.05929	4	0.511886879	F	T	F	F	F	T	F	F	F
chr1	1852604	cg07419586	0.969338134	75.52	0.48103	11	0.660483994	F	T	F	F	F	F	F	F	F
chr1	1854473	cg03580107	0.299612354	85	0.71179	19	0.544536487	F	F	T	F	F	F	F	F	F
chr1	1855209	cg07924154	0.888207775	73.11	0.52984	20	0.745610421	F	F	T	F	F	F	F	F	F
chr1	1855303	cg03547078	0.693764949	95.55	0.2492	5	0.578276557	F	F	T	F	F	F	F	F	F
chr1	1855324	cg22447799	0.654503303	80.88	0.3699	21	0.872784478	F	F	T	F	F	F	F	F	F
chr1	1856073	cg19356311	0.404884117	4.42	0.04225	23	0.974257423	F	F	T	F	F	F	F	F	F
chr1	1856512	cg08440544	0.680678668	82.57	0.79904	7	0.47274486	F	F	T	F	F	F	F	F	F
chr1	1857514	cg16328466	0.240155101	84.82	0.92206	1	0.34721914	F	T	F	F	F	F	F	F	F
chr1	1858037	cg18231054	0.19323175	95.52	0.1943	10	0.547893826	F	T	F	F	F	F	F	F	F
chr1	1858106	cg06092084	0.086625136	56.77	1.0963	11	0.487476262	F	T	F	F	F	F	F	F	F
chr1	1858286	cg11977488	0.701612124	75.87	0.0213	8	0.999610516	F	T	F	F	F	F	F	F	F
chr1	1859247	cg03719984	0.357682	87.9	0.91506	10	0.315932256	T	F	F	F	F	F	F	F	F
chr1	1859438	cg11649821	0.542416118	95.6	0.16017	3	0.445519374	T	F	F	F	F	F	F	F	F
chr1	1860127	cg17091049	0.219575474	95.11	0.49326	4	0.365417413	F	T	F	F	F	F	F	F	F
chr1	1860133	cg09315172	0.671952158	96.69	0.36932	5	0.137287025	F	T	F	F	F	F	F	F	F
chr1	1860337	cg24641654	0.067508417	71.97	0.64956	14	0.587372891	F	T	F	F	F	F	F	F	F
chr1	1861675	cg07227679	0.576284417	88	0.66909	5	0.656543605	F	F	T	F	F	F	F	F	F
chr1	1861806	cg19630039	0.032732127	86.08	0.77839	13	0.531442131	F	F	T	F	F	F	F	F	F
chr1	1861922	cg06082439	0.945485051	91.15	0.7167	22	0.276355195	F	F	T	F	F	F	F	F	F
chr1	1868501	cg06937595	0.728391672	76.61	0.43836	14	0.749944849	F	F	F	T	F	F	F	F	F
chr1	1868638	cg06853697	0.973985449	85.46	1.3011	21	0.131215514	F	F	F	T	F	F	F	F	F
chr1	1870495	cg18383977	0.450688892	91.01	0.85113	22	0.174104958	F	F	F	T	F	F	F	F	F
chr1	1871162	cg08639799	0.410722444	79.56	0.8298	15	0.483748673	F	F	T	F	F	F	F	F	F
chr1	1871278	cg14559508	0.867688334	89.88	1.074	20	0.205691624	F	F	T	F	F	F	F	F	F
chr1	1871823	cg16680704	0.094162031	91.34	0.40622	18	0.722902636	F	F	T	F	F	F	F	F	F
chr1	1871963	cg24315049	0.061656838	96.85	0.26433	13	0.182379296	F	F	T	F	F	F	F	F	F
chr1	1872033	cg02367828	0.984357632	93.98	0.35587	14	0.315585024	F	F	T	F	F	F	F	F	F
chr1	1873499	cg15833286	0.739413047	67.26	1.51933	3	0.082857299	F	T	F	F	F	F	F	F	F
chr1	1873750	cg16142957	0.039962342	90.2	0.04825	13	0.995325021	F	T	F	F	F	F	F	F	F
chr1	1874140	cg07719258	0.718469755	89.06	1.05141	12	0.245047822	F	T	F	F	F	F	F	F	F
chr1	1874488	cg14839558	0.217663887	96.27	0.35397	10	0.11626343	F	T	F	F	F	F	F	F	F
chr1	1874742	cg21876832	0.269818137	89.19	0.30239	11	0.86246069	T	F	F	F	F	F	F	F	F
chr1	1874898	cg15028578	0.905943871	91.44	0.72007	10	0.043834532	T	F	F	F	F	F	F	F	F
chr1	1875780	cg17747265	0.231856517	27.29	0.87635	19	0.311787121	T	F	F	F	F	F	F	F	F
chr1	1875803	cg03396347	0.414338113	55.74	0.67532	11	0.709186562	T	F	F	F	F	F	F	F	F
chr1	1875876	cg26153158	0.252329636	3.59	0.47853	24	0.252794881	T	F	F	F	F	F	F	F	F
chr1	1876015	cg16573863	0.907631987	89.91	0.55773	20	0.395272952	F	T	F	F	F	F	F	F	F
chr1	1877535	cg24525340	0.008142964	71.55	0.90247	18	0.693794451	F	T	F	F	F	F	F	F	F
chr1	1877730	cg22375575	0.89085664	90.15	0.17368	14	0.848568794	F	T	F	F	F	F	F	F	F
chr1	1878395	cg08730434	0.599117968	73.13	0.76869	16	0.577659114	F	F	T	F	F	F	F	F	F
chr1	1878565	cg26357403	0.401378575	81.11	2.13303	5	0.109332895	F	F	T	F	F	F	F	F	F
chr1	1882619	cg22452682	0.610400766	93.58	0.3465	12	0.573326216	F	F	T	F	F	F	F	F	F
chr1	1885948	cg22380385	0.600416413	93.64	0.17351	9	0.754295641	F	T	F	F	F	F	F	F	F
chr1	1886501	cg06090818	0.113586828	81.96	0.71883	7	0.613989118	T	F	F	F	F	F	F	F	F
chr1	1886543	cg13111532	0.462417645	85.7	0.34576	5	0.859409162	T	F	F	F	F	F	F	F	F
chr1	1886765	cg12035532	0.149335364	94.53	0.08401	22	0.932296875	T	F	F	F	F	F	F	F	F
chr1	1886865	cg05264578	0.975449949	88.32	0.31839	12	0.735147994	T	F	F	F	F	F	F	F	F
chr1	1888282	cg14165029	0.818602171	88.44	0.89417	12	0.171429512	F	T	F	F	F	F	F	T	F
chr1	1888447	cg12665890	0.780417632	90.35	0.65296	19	0.398500822	F	T	F	F	F	F	F	T	F
chr1	1889099	cg10433463	0.61733861	85.92	0.70223	12	0.30277713	F	F	T	F	F	F	F	T	F
chr1	1889213	cg13204758	0.585501531	69.88	0.40165	10	0.826413076	F	F	T	F	F	F	F	T	F
chr1	1889924	cg03950120	0.245640849	92.94	0.683	18	0.317610649	F	F	T	F	F	F	F	T	F
chr1	1890152	cg11528033	0.428824294	89.66	0.517	11	0.632079408	F	F	T	F	F	F	F	T	F
chr1	1890171	cg11254952	0.035433287	92.6	0.7334	14	0.381858649	F	F	T	F	F	F	F	T	F
chr1	1891578	cg22619719	0.450823094	5.28	0.32458	13	0.69585648	F	F	F	T	F	F	F	T	F
chr1	1893502	cg10020121	0.439213143	76	1.69821	1	0.250000363	F	F	T	F	F	F	F	T	F
chr1	1895061	cg11956108	0.68274487	89.2	0.5081	12	0.687222855	F	T	F	F	F	F	F	T	F
chr1	1895110	cg04395167	0.046514055	84.53	0.85656	24	0.540126907	F	T	F	F	F	F	F	T	F
chr1	1895206	cg05757448	0.756115752	94.67	0.22365	5	0.845728142	F	T	F	F	F	F	F	T	F
chr1	1896429	cg15151929	0.160899773	97.73	0.05371	12	0.804842291	T	F	F	F	F	F	F	T	F
chr1	1896470	cg13168877	0.706735314	93.94	0.98436	5	0.030028635	T	F	F	F	F	F	F	T	F
chr1	1896553	cg03330818	0.616875346	82.29	0.70024	5	0.685812999	T	F	F	F	F	F	F	T	F
chr1	1897585	cg24503109	0.439915959	77.53	0.4877	16	0.894952803	T	F	F	F	F	F	F	T	F
chr1	1897728	cg04852972	0.283759548	51.61	1.38893	23	0.180589299	T	F	F	F	F	F	F	T	F
chr1	1897785	cg24495298	0.754771234	62.83	0.4063	14	0.78333623	T	F	F	F	F	F	F	T	F
chr1	1897959	cg18163909	0.127603946	44.11	1.05869	22	0.765695845	F	T	F	F	F	F	F	T	F
chr1	1901073	cg06123252	0.136292007	80.36	0.26215	18	0.941928262	F	F	T	F	F	F	F	T	F
chr1	1903366	cg04245726	0.323597886	80.2	0.41524	10	0.793204959	F	F	F	T	F	F	F	T	F
chr1	1903425	cg15546282	0.211453008	98.5	0.07644	9	0.534881589	F	F	F	T	F	F	F	T	F
chr1	1905080	cg06835814	0.329669179	74.77	0.11941	11	0.992640735	F	F	F	T	F	F	F	T	F
chr1	1905575	cg07105421	0.599943585	98.46	0.13192	13	0.27104737	F	F	F	T	F	F	F	T	F
chr1	1905618	cg26430560	0.183764001	74.91	0.93118	16	0.607145794	F	F	F	T	F	F	F	T	F
chr1	1906334	cg14598619	0.180104872	89.73	0.37352	13	0.500267499	F	F	T	F	F	F	F	T	F
chr1	1906621	cg20295049	0.126232482	85.74	2.14973	22	0.039921569	F	F	T	F	F	F	F	T	F
chr1	1906947	cg00574213	0.008580956	89.71	0.24275	17	0.892754332	F	F	T	F	F	F	F	T	F
chr1	1907127	cg17016101	0.154533139	68.65	0.98881	4	0.633384995	F	F	T	F	F	F	F	T	F
chr1	1907395	cg01559650	0.191357748	88.92	0.86409	14	0.383100954	F	F	T	F	F	F	F	T	F
chr1	1907658	cg19694957	0.884531735	95.7	0.34918	19	0.253528097	F	F	T	F	F	F	F	T	F
chr1	1909092	cg05035280	0.259288025	63.59	0.71327	17	0.630830576	F	T	F	F	F	F	F	T	F
chr1	1910431	cg16388674	0.233166152	97.44	0.12059	9	0.379618058	T	F	F	F	F	F	F	T	F
chr1	1910585	cg03688085	0.135600008	65.06	2.41785	11	0.321167663	T	F	F	F	F	F	F	T	F
chr1	1911069	cg14196676	0.86809918	69.57	2.76203	8	0.461977352	T	F	F	F	F	F	F	T	F
chr1	1911120	cg02697258	0.451312262	80.53	1.8214	8	0.118219084	T	F	F	F	F	F	F	T	F
chr1	1911386	cg04012515	0.851894843	88.33	0.7339	16	0.666519836	T	F	F	F	F	F	F	T	F
chr1	1911471	cg01748832	0.024037751	93.71	0.20986	16	0.866745621	T	F	F	F	F	F	F	T	F
chr1	1912065	cg27587063	0.875286918	75.93	0.93141	20	0.42726849	T	F	F	F	F	F	F	T	F
chr1	1912185	cg10623290	0.724729928	84.08	1.42832	18	0.112706898	T	F	F	F	F	F	F	T	F
chr1	1912606	cg22792177	0.975656783	85.53	0.57009	20	0.631859399	T	F	F	F	F	F	F	T	F
chr1	1913246	cg26865002	0.489569816	97.14	0.51234	5	0.012995921	T	F	F	F	F	F	F	T	F
chr1	1913527	cg04624458	0.252542601	89.31	0.81344	6	0.543162822	T	F	F	F	F	F	F	T	F
chr1	1913544	cg10623802	0.216046435	94.04	0.42299	15	0.278622548	T	F	F	F	F	F	F	T	F
chr1	1913799	cg14639753	0.489472054	88.41	1.35731	9	0.039878795	T	F	F	F	F	F	F	T	F
chr1	1914124	cg01799930	0.524729199	96.59	0.15185	6	0.579117237	F	T	F	F	F	F	F	T	F
chr1	1914597	cg18270426	0.215234059	78.71	1.12037	7	0.370960408	F	T	F	F	F	F	F	T	F
chr1	1914707	cg12701697	0.873522714	63.52	1.6378	21	0.012396742	F	T	F	F	F	F	F	T	F
chr1	1916344	cg26801936	0.891235473	84.32	1.38884	13	0.084573734	F	F	T	F	F	F	F	T	F
chr1	1916718	cg10331922	0.972571143	92.62	0.19186	7	0.808741175	F	F	T	F	F	F	F	T	F
chr1	1916894	cg15622118	0.858294148	92.99	0.44922	1	0.507780629	F	F	T	F	F	F	F	T	F
chr1	1917911	cg03771099	0.693207269	71.39	1.78854	5	0.057768139	F	F	F	T	F	F	F	T	F
chr1	1920339	cg11946378	0.581527164	21.45	2.46921	1	0.248308548	F	F	F	T	F	F	F	T	F
chr1	1920667	cg16813854	0.465118026	65.03	1.53387	20	0.10051076	F	F	F	T	F	F	F	T	F
chr1	1920798	cg04724873	0.68352638	93.84	0.3769	3	0.360766443	F	F	F	T	F	F	F	T	F
chr1	1927864	cg10759286	0.619572007	5.06	0.08904	3	0.979302242	F	F	F	T	F	F	F	F	F
chr1	1932335	cg26424079	0.073850462	92.23	0.48145	21	0.576783184	F	F	T	F	F	F	F	F	F
chr1	1935048	cg22344830	0.660079993	13.13	0.17192	5	0.928560773	F	T	F	F	F	F	F	F	F
chr1	1935125	cg05700129	0.671805064	9.28	1.96821	6	0.197126628	F	T	F	F	F	F	F	F	F
chr1	1935289	cg26067203	0.147648184	1.47	0.11701	19	0.418563865	T	F	F	F	T	F	F	F	F
chr1	1935445	cg23621729	0.579286226	4.09	0.24647	4	0.401354499	T	F	F	F	T	F	F	F	F
chr1	1935535	cg08114317	0.084035603	16.8	0.21149	16	0.959407596	F	T	F	F	F	T	F	F	F
chr1	1935561	cg00014118	0.079727888	42.58	1.1056	6	0.668382402	F	T	F	F	F	T	F	F	F
chr1	1936611	cg24317585	0.534126557	91.93	0.46158	14	0.523570167	F	T	F	F	F	T	F	F	F
chr1	1936711	cg23037871	0.762339902	84.97	0.50155	12	0.582103215	F	T	F	F	F	T	F	F	F
chr1	1938655	cg11983992	0.500612896	93.89	0.37892	9	0.238124517	F	F	T	F	F	F	F	F	F
chr1	1945959	cg06980013	0.621072322	90.49	1.11642	13	0.041303152	F	F	F	T	F	F	F	F	F
chr1	1946008	cg17130982	0.91952369	92.71	0.36534	9	0.293701197	F	F	F	T	F	F	F	F	F
chr1	1946325	cg09021225	0.234857564	74.37	1.16089	1	0.676305433	F	F	F	T	F	F	F	F	F
chr1	1946355	cg00546307	0.433237311	48.79	1.74388	4	0.256960082	F	F	F	T	F	F	F	F	F
chr1	1946688	cg13103143	0.38872108	49.5	0.87052	4	0.327432685	F	F	T	F	F	F	F	F	F
chr1	1949354	cg26609236	0.596858691	82.55	0.74967	16	0.397235829	F	T	F	F	F	T	F	F	F
chr1	1950036	cg17854471	0.522299637	36.23	0.61721	4	0.722787628	F	T	F	F	F	T	F	F	F
chr1	1950111	cg24087944	0.033437539	21.43	0.30595	17	0.86373616	F	T	F	F	F	T	F	F	F
chr1	1950415	cg22817993	0.189410243	1.17	0.0147	18	0.964928325	T	F	F	F	F	T	F	F	F
chr1	1950616	cg09107007	0.731744932	4.21	0.53661	19	0.33783786	T	F	F	F	T	F	F	F	F
chr1	1950725	cg11808581	0.492575693	3.17	0.25438	8	0.299891889	T	F	F	F	T	F	F	F	F
chr1	1951356	cg00580652	0.759899882	30	1.02523	2	0.21975619	T	F	F	F	F	F	F	T	F
chr1	1951466	cg18392644	0.895719462	34.87	0.30904	12	0.840226629	T	F	F	F	F	F	F	T	F
chr1	1951514	cg06063714	0.719814169	69.67	0.44924	14	0.732545321	F	T	F	F	F	F	F	T	F
chr1	1953059	cg13916816	0.198074257	97.79	0.07886	15	0.369605055	F	T	F	F	F	F	F	T	F
chr1	1953109	cg14974223	0.492604531	94.59	0.60636	14	0.291517331	F	T	F	F	F	F	F	T	F
chr1	1953419	cg03469790	0.930988203	80.05	1.52687	14	0.020022801	F	T	F	F	F	F	F	T	F
chr1	1955124	cg19868751	0.183993984	90.97	0.52128	6	0.710159474	F	T	F	F	F	F	F	T	F
chr1	1955762	cg13788313	0.460622844	35.91	0.32975	23	0.803004866	F	T	F	F	F	F	F	T	F
chr1	1957073	cg15825127	0.339262251	77.58	0.23667	10	0.910509596	T	F	F	F	F	F	F	T	F
chr1	1957320	cg23288755	0.586099075	46.2	0.76242	11	0.394652215	T	F	F	F	F	F	F	T	F
chr1	1957385	cg24105782	0.795563383	41.06	0.8024	5	0.480178534	T	F	F	F	F	F	F	T	F
chr1	1957620	cg04847273	0.433927643	46.61	2.34528	22	0.013041633	F	T	F	F	F	F	F	T	F
chr1	1957711	cg10837110	0.417360646	87.16	2.2218	1	0.050570609	F	T	F	F	F	F	F	T	F
chr1	1957805	cg05654059	0.536197491	95.22	0.16611	19	0.901724401	F	T	F	F	F	F	F	T	F
chr1	1959442	cg00400948	0.728604796	96.25	0.32267	18	0.421880457	T	F	F	F	F	F	F	T	F
chr1	1959497	cg19091116	0.367329078	90.4	0.65199	23	0.366118811	T	F	F	F	F	F	F	T	F
chr1	1959630	cg00889627	0.292329861	98.24	0.11202	18	0.260261295	T	F	F	F	F	F	F	T	F
chr1	1959747	cg04781796	0.013341877	95.92	0.56277	15	0.022131168	T	F	F	F	F	F	F	T	F
chr1	1959813	cg26903053	0.66321908	92.94	0.57318	15	0.230393719	T	F	F	F	F	F	F	T	F
chr1	1959832	cg07701567	0.912712077	90.26	0.62821	16	0.545918978	T	F	F	F	F	F	F	T	F
chr1	1960689	cg21422740	0.453443242	96.8	0.13222	19	0.796105054	F	T	F	F	F	F	F	T	F
chr1	1960717	cg25154424	0.623076477	98.05	0.07493	22	0.493021458	F	T	F	F	F	F	F	T	F
chr1	1960943	cg11240722	0.024530826	90.71	1.4932	4	0.142407958	T	F	F	F	F	F	F	T	F
chr1	1961075	cg09769218	0.310899789	73.26	1.05179	5	0.579969155	T	F	F	F	F	F	F	T	F
chr1	1961111	cg24364910	0.391992706	90.58	0.97371	0	0.177391997	T	F	F	F	F	F	F	T	F
chr1	1961628	cg25384089	0.38728569	98.38	0.13351	8	0.308141027	T	F	F	F	F	F	F	T	F
chr1	1961743	cg14522944	0.342686309	82.69	0.49118	13	0.570328288	T	F	F	F	F	F	F	F	F
chr1	1961762	cg03700143	0.219928333	84.96	0.58268	17	0.670002161	T	F	F	F	F	F	F	F	F
chr1	1962016	cg11687809	0.757454631	84.23	0.34704	4	0.85528039	F	T	F	F	F	F	F	F	F
chr1	1962082	cg24547253	0.412527643	90.64	0.20255	13	0.927324522	F	T	F	F	F	F	F	F	F
chr1	1963794	cg14087574	0.321519714	78.26	1.42728	17	0.232838656	F	T	F	F	F	F	F	F	F
chr1	1963970	cg09752779	0.873143533	82.78	1.07434	18	0.153204768	F	F	T	F	F	F	F	F	F
chr1	1965063	cg13856872	0.460474525	85.14	0.43232	9	0.890391754	F	F	T	F	F	F	F	F	F
chr1	1969334	cg16650026	0.436040925	92.83	0.40636	9	0.587798677	F	F	F	T	F	F	F	F	F
chr1	1970955	cg16992594	0.757962501	93.01	0.4372	12	0.326003698	F	F	T	F	F	F	F	F	F
chr1	1972776	cg07226484	0.44147426	86.41	1.37135	17	0.050933922	F	T	F	F	F	F	F	F	F
chr1	1974661	cg04843461	0.345892311	72.59	0.54999	6	0.867914162	F	T	F	F	F	F	F	F	F
chr1	1974698	cg16703312	0.311038961	73.41	0.80843	6	0.480368174	T	F	F	F	F	F	F	F	F
chr1	1974826	cg12658400	0.750571769	93.36	0.40229	14	0.597285233	T	F	F	F	F	F	F	F	F
chr1	1974844	cg15198247	0.336839311	98.26	0.07566	10	0.682000139	T	F	F	F	F	F	F	F	F
chr1	1974941	cg15356494	0.067847047	63.65	0.92674	22	0.679375716	T	F	F	F	F	F	F	F	F
chr1	1976124	cg09767587	0.251002709	8.1	1.09337	5	0.108980716	T	F	F	F	F	F	F	F	F
chr1	1976394	cg05597180	0.356105316	1.18	0.03892	13	0.545838106	T	F	F	F	F	F	F	F	F
chr1	1976541	cg11863397	0.950160282	4.15	0.25015	14	0.495234613	T	F	F	F	F	F	F	F	F
chr1	1976612	cg13298359	0.654376643	1.51	0.16923	4	0.002581004	T	F	F	F	F	F	F	F	F
chr1	1976627	cg17201124	0.201725784	12.14	1.43149	4	0.145871773	T	F	F	F	F	F	F	F	F
chr1	1978115	cg14978994	0.831464577	2.27	0.09981	14	0.658827921	F	T	F	F	F	F	F	F	F
chr1	1978732	cg18120323	0.953277743	39.58	0.22395	24	0.945840163	F	F	T	F	F	F	F	F	F
chr1	1981217	cg14417954	0.008258645	3.88	0.2776	21	0.679999307	F	T	F	F	F	T	F	F	F
chr1	1981268	cg26610624	0.932816208	6.04	0.04227	12	0.989281114	T	F	F	F	F	T	F	F	F
chr1	1981270	cg21137823	0.569598145	6.52	0.41995	4	0.52012493	T	F	F	F	F	T	F	F	F
chr1	1981548	cg03754143	0.028712516	10.54	1.01949	22	0.121145669	T	F	F	F	F	T	F	F	F
chr1	1981816	cg22865720	0.190605791	1.2	0.05609	4	0.479898278	T	F	F	F	T	F	F	F	F
chr1	1981825	cg11345323	0.249255818	1.5	0.10937	6	0.275740217	T	F	F	F	T	F	F	F	F
chr1	1982434	cg24035370	0.936031361	2.72	0.10433	12	0.643695724	T	F	F	F	F	F	F	T	F
chr1	1982688	cg19370684	0.237224838	10.81	0.95987	17	0.512599848	T	F	F	F	F	F	F	T	F
chr1	1982791	cg07797073	0.022076465	31.77	1.94422	20	0.042367773	T	F	F	F	F	F	F	T	F
chr1	1983003	cg02347356	0.22894885	72.36	0.94477	5	0.610745946	T	F	F	F	F	F	F	T	F
chr1	1983033	cg05929117	0.123175319	55.78	0.10185	8	0.991362523	T	F	F	F	F	F	F	T	F
chr1	1983774	cg20285026	0.963816742	87.97	1.02178	23	0.032681257	F	T	F	F	F	F	F	T	F
chr1	1985500	cg01907016	0.013196604	93.05	0.296	9	0.737832422	F	F	T	F	F	F	F	T	F
chr1	1986139	cg08484080	0.733195745	96.9	0.14413	4	0.373817638	F	F	T	F	F	F	F	T	F
chr1	1986220	cg17740743	0.463927516	97.94	0.0614	19	0.81193178	F	F	T	F	F	F	F	T	F
chr1	1986275	cg12391964	0.036747082	94.82	0.0839	8	0.931691682	F	F	T	F	F	F	F	T	F
chr1	1987129	cg23629792	0.554130197	84.65	0.88852	24	0.606327989	F	F	T	F	F	F	F	T	F
chr1	1988681	cg26059839	0.013266032	87.19	0.94181	5	0.47955412	F	F	T	F	F	F	F	T	F
chr1	1988767	cg14656575	0.640997193	86.16	0.55292	8	0.675495747	F	F	T	F	F	F	F	T	F
chr1	1988808	cg22627876	0.929519442	92.42	1.09671	1	0.029659946	F	T	F	F	F	F	F	T	F
chr1	1990780	cg06340969	0.186406917	92.44	0.32043	19	0.654480642	T	F	F	F	F	F	F	T	F
chr1	1990868	cg08115172	0.641137515	97.07	0.16464	21	0.414535784	T	F	F	F	F	F	F	T	F
chr1	1990986	cg15502607	0.781419434	83.56	0.65848	16	0.569425395	T	F	F	F	F	F	F	T	F
chr1	1991051	cg00653281	0.507088705	94.23	0.26547	24	0.627632514	T	F	F	F	F	F	F	T	F
chr1	1991521	cg04871460	0.156393036	57.14	0.9057	16	0.517578078	F	T	F	F	F	F	F	T	F
chr1	1992046	cg27264322	0.191255141	97.06	0.16113	11	0.082193833	F	T	F	F	F	F	F	T	F
chr1	1992232	cg19619416	0.904826796	92.66	0.33079	5	0.784074907	F	T	F	F	F	F	F	T	F
chr1	1992389	cg07570618	0.739443814	89.4	0.39056	5	0.833304522	F	T	F	F	F	F	F	T	F
chr1	1992534	cg24447775	0.757858286	86.9	0.22338	24	0.880414791	F	T	F	F	F	F	F	T	F
chr1	1992687	cg05463656	0.060426588	91.89	0.91223	11	0.068284071	F	T	F	F	F	F	F	T	F
chr1	1993016	cg00328210	0.605301571	92.45	0.78552	7	0.162298425	F	T	F	F	F	F	F	T	F
chr1	1993510	cg15703790	0.432855659	91.01	0.28627	13	0.863049977	F	F	T	F	F	F	F	T	F
chr1	1998716	cg17355877	0.548088438	80.94	0.64755	19	0.810096457	F	F	F	T	F	F	F	T	F
chr1	1998863	cg24475758	0.034537999	87.85	0.87143	16	0.512833285	F	F	F	T	F	F	F	T	F
chr1	1999046	cg03734700	0.063790119	95.24	0.2225	3	0.65150264	F	F	F	T	F	F	F	T	F
chr1	1999183	cg21221161	0.142664933	84.26	0.31037	23	0.931323094	F	F	F	T	F	F	F	T	F
chr1	1999533	cg19900677	0.515246564	87.12	0.36281	9	0.837732216	F	F	F	T	F	F	F	T	F
chr1	2000462	cg26221719	0.522865321	97.82	0.02846	8	0.976564958	F	F	F	T	F	F	F	T	F
chr1	2000508	cg22332100	0.541512679	98.12	0.06633	8	0.315303614	F	F	F	T	F	F	F	T	F
chr1	2000679	cg02107558	0.089192818	84.49	0.34568	20	0.861942668	F	F	F	T	F	F	F	T	F
chr1	2001651	cg04146995	0.065558898	82.66	0.48085	6	0.803012172	F	F	T	F	F	F	F	T	F
chr1	2002329	cg11699150	0.197193611	90.91	0.24645	21	0.928472453	F	F	T	F	F	F	F	T	F
chr1	2002516	cg19923417	0.019872882	97.93	0.0718	5	0.716275119	F	F	T	F	F	F	F	T	F
chr1	2002722	cg15115072	0.419840661	85.56	0.76412	17	0.483848166	F	F	T	F	F	F	F	T	F
chr1	2002884	cg11758127	0.291942186	88.44	0.16623	22	0.966438281	F	F	T	F	F	F	F	T	F
chr1	2003198	cg17815669	0.347992184	89.84	0.46637	7	0.732552978	F	T	F	F	F	F	F	T	F
chr1	2003274	cg08108679	0.082156752	84.93	0.37458	18	0.886745497	F	T	F	F	F	F	F	T	F
chr1	2003326	cg16269144	0.987165776	91.23	0.58939	13	0.048685764	F	T	F	F	F	F	F	T	F
chr1	2003577	cg04314111	0.473908291	95.87	0.35349	2	0.43697481	F	T	F	F	F	F	F	T	F
chr1	2003605	cg22332339	0.805257301	88.8	0.61408	22	0.438505207	F	T	F	F	F	T	F	T	F
chr1	2003650	cg11227141	0.642903722	84.86	0.8365	2	0.717181966	F	T	F	F	F	T	F	T	F
chr1	2003864	cg00095688	0.107599854	87.01	0.67362	4	0.709501036	F	T	F	F	F	T	F	T	F
chr1	2004057	cg24842354	0.746473918	86.91	1.46255	17	0.186181536	F	T	F	F	F	T	F	T	F
chr1	2004163	cg08439149	0.659013208	91.31	0.63239	13	0.205454391	F	T	F	F	F	T	F	T	F
chr1	2004222	cg13077150	0.183027796	91.95	0.25597	3	0.840528433	F	T	F	F	F	T	F	T	F
chr1	2004346	cg00359465	0.534120884	70.64	0.96775	14	0.322382464	F	T	F	F	F	T	F	T	F
chr1	2004636	cg04023573	0.062450012	84.53	1.41902	14	0.087960466	F	T	F	F	F	T	F	T	F
chr1	2004968	cg03959306	0.505884788	92.76	0.11328	10	0.922478808	F	T	F	F	T	F	F	T	F
chr1	2005132	cg04520340	0.001213483	76.55	1.29678	8	0.465952223	F	T	F	F	F	F	T	T	F
chr1	2005180	cg16653138	0.341760607	97.09	0.24304	14	0.303184945	T	F	F	F	F	F	T	T	F
chr1	2005260	cg13387826	0.56020625	97.91	0.08619	5	0.49488184	T	F	F	F	F	F	T	T	F
chr1	2005320	cg19803229	0.098761816	86.81	0.62808	19	0.495668261	T	F	F	F	F	F	T	T	F
chr1	2005489	cg14418633	0.244732606	97.83	0.2804	12	0.120010078	T	F	F	F	F	F	F	T	F
chr1	2005560	cg03001333	0.577596656	96.87	0.19223	6	0.345132117	T	F	F	F	F	F	F	T	F
chr1	2005564	cg13591369	0.010267629	81.12	1.66153	9	0.078755882	T	F	F	F	F	F	F	T	F
chr1	2006032	cg27587033	0.463210441	91.67	0.10775	16	0.986737117	F	T	F	F	F	F	F	T	F
chr1	2006465	cg06791083	0.326816975	92.61	0.32512	14	0.60408288	F	T	F	F	F	F	F	T	F
chr1	2006656	cg14171824	0.992469209	94.73	0.18188	20	0.528309016	F	T	F	F	F	F	F	T	F
chr1	2006896	cg01970427	0.650323234	93.97	0.35429	14	0.458342146	F	T	F	F	F	F	F	T	F
chr1	2008365	cg02482150	0.561596129	88.53	1.33812	13	0.027190791	F	F	T	F	F	F	F	T	F
chr1	2008510	cg25976434	0.579724389	88.48	0.65672	18	0.518213689	F	F	T	F	F	F	F	T	F
chr1	2008579	cg06757383	0.724947055	96.89	0.39951	9	0.010628241	F	F	T	F	F	F	F	T	F
chr1	2010660	cg14255243	0.393009043	88.93	0.57491	5	0.712657303	F	F	F	T	F	F	F	T	F
chr1	2010959	cg14599857	0.905674961	98.03	0.07462	6	0.446221475	F	F	F	T	F	F	F	T	F
chr1	2011082	cg05802244	0.179675776	91.15	0.41979	19	0.836286531	F	F	F	T	F	F	F	T	F
chr1	2011913	cg11835265	0.025430601	91.44	0.45022	12	0.653319762	F	F	F	T	F	F	F	T	F
chr1	2012218	cg26252027	0.866432145	94.37	0.33349	13	0.584139376	F	F	F	T	F	F	F	T	F
chr1	2012434	cg08000672	0.003076027	91.13	0.63332	21	0.5825072	F	F	F	T	F	F	F	T	F
chr1	2013507	cg07375700	0.396405341	90.51	0.37131	7	0.804232217	F	F	F	T	F	F	F	T	F
chr1	2013748	cg16059943	0.48148177	91.03	0.7617	15	0.58979167	F	F	F	T	F	F	F	T	F
chr1	2013930	cg22174681	0.389719503	86.7	1.1358	19	0.34957077	F	F	F	T	F	F	F	T	F
chr1	2014244	cg23820589	0.492378176	91.65	0.529	18	0.472001698	F	F	F	T	F	F	F	T	F
chr1	2014371	cg02361803	0.492511498	87.11	0.18188	11	0.916228538	F	F	F	T	F	F	F	T	F
chr1	2014547	cg25304754	0.055242491	79.67	1.5566	21	0.2339699	F	F	F	T	F	F	F	T	F
chr1	2014628	cg12085265	0.749032843	90.46	0.41347	14	0.657150082	F	F	F	T	F	F	F	T	F
chr1	2015815	cg22868225	0.999104232	97.88	0.0464	11	0.335064565	F	F	F	T	F	F	F	T	F
chr1	2015974	cg03580279	0.805355523	87.99	0.42221	14	0.764684472	F	F	F	T	F	F	F	T	F
chr1	2016789	cg20153240	0.345788486	91.26	0.65362	7	0.48400556	F	F	F	T	F	F	F	T	F
chr1	2016915	cg06821641	0.609611112	92.39	0.10336	15	0.97166563	F	F	F	T	F	F	F	T	F
chr1	2017010	cg17495046	0.260850541	88.79	0.94791	22	0.276926152	F	F	F	T	F	F	F	T	F
chr1	2017918	cg12601506	0.657714127	92.54	0.91906	13	0.161911513	F	F	F	T	F	F	F	T	F
chr1	2018107	cg05351942	0.126142956	88.13	1.44471	15	0.07719693	F	F	F	T	F	F	F	T	F
chr1	2018252	cg14204564	0.906329875	78.35	0.92325	23	0.425119447	F	F	F	T	F	F	F	T	F
chr1	2019526	cg06176608	0.28240971	86.63	0.18056	14	0.962252323	F	F	F	T	F	F	F	T	F
chr1	2020591	cg26561349	0.280776202	95.01	0.82913	24	0.015821806	F	F	F	T	F	F	F	T	F
chr1	2020870	cg08732456	0.822993255	95.78	0.40637	19	0.175502773	F	F	F	T	F	F	F	T	F
chr1	2021003	cg17497824	0.176020947	86.42	0.42606	16	0.894724354	F	F	F	T	F	F	F	T	F
chr1	2022951	cg08659047	0.364311755	95.14	0.32152	20	0.213119915	F	F	T	F	F	F	F	T	F
chr1	2023157	cg16735509	0.784477394	16.11	0.08984	13	0.986228633	F	F	T	F	F	F	F	T	F
chr1	2023258	cg02587648	0.84683195	19.68	0.2524	10	0.954609336	F	T	F	F	F	F	F	T	F
chr1	2023482	cg19906777	0.338343695	87.27	0.55905	4	0.691969198	F	T	F	F	F	F	F	T	F
chr1	2023794	cg10761639	0.152097311	92.17	0.2911	14	0.819468409	F	T	F	F	F	F	F	T	F
chr1	2024593	cg01164686	0.613442508	87	0.39138	9	0.818983078	F	T	F	F	F	F	F	T	F
chr1	2025206	cg24138964	0.818811063	77.48	0.63648	8	0.657122915	T	F	F	F	F	F	F	T	F
chr1	2025441	cg20269544	0.578072271	69.5	1.48291	20	0.23252501	T	F	F	F	F	F	F	T	F
chr1	2025769	cg12711627	0.813453929	88.91	0.30078	11	0.848137761	T	F	F	F	F	F	F	T	F
chr1	2025796	cg12764620	0.144962468	92.34	0.5857	16	0.444966415	T	F	F	F	F	F	F	T	F
chr1	2026193	cg22712840	0.768226691	96.52	0.33694	14	0.082644161	T	F	F	F	F	F	F	T	F
chr1	2026224	cg04349178	0.40165342	89.69	0.83361	2	0.209921474	T	F	F	F	F	F	F	T	F
chr1	2027575	cg25139718	0.049860023	90.14	0.69699	1	0.550170657	F	T	F	F	F	F	F	T	F
chr1	2027983	cg02300356	0.195424078	96.93	0.12484	12	0.47673357	F	T	F	F	F	F	F	T	F
chr1	2028213	cg00312809	0.282856897	80.63	1.33884	5	0.28274041	F	T	F	F	F	F	F	T	F
chr1	2029012	cg19646139	0.616436455	92.06	0.19561	7	0.897719672	F	F	T	F	F	F	F	T	F
chr1	2030462	cg18888671	0.24032762	93.23	0.77444	12	0.062415165	F	F	F	T	F	F	F	T	F
chr1	2030817	cg19759051	0.646616138	91.5	0.19898	16	0.899425675	F	F	F	T	F	F	F	T	F
chr1	2032058	cg07912723	0.858564723	89.38	0.52183	10	0.605398904	F	F	F	T	F	F	F	T	F
chr1	2035087	cg02912476	0.447746871	94.55	0.33551	8	0.283210737	F	F	T	F	F	T	F	T	F
chr1	2035295	cg08651178	0.726903802	91.44	0.67025	2	0.317851835	F	F	T	F	F	T	F	T	F
chr1	2035462	cg23276504	0.13548046	95.65	0.45848	18	0.2275886	F	F	T	F	F	T	F	T	F
chr1	2035780	cg12639453	0.944024423	37.87	0.5646	0	0.695248572	F	F	T	F	F	T	F	T	F
chr1	2036283	cg16599817	0.314183817	76.84	0.69693	3	0.685137944	F	F	T	F	F	F	T	T	F
chr1	2036398	cg06315149	0.389358389	86.91	0.83122	1	0.501555503	F	F	T	F	F	F	F	T	F
chr1	2036508	cg17023856	0.002942381	7.57	1.70958	6	0.06222797	F	F	T	F	F	F	F	T	F
chr1	2036643	cg08109625	0.631080788	50.59	0.5265	7	0.789896106	F	T	F	F	F	F	F	T	F
chr1	2037476	cg00409816	0.269271819	81.58	0.79725	1	0.55308858	F	T	F	F	F	F	F	T	F
chr1	2038377	cg13072890	0.630194548	79.64	1.22746	3	0.430247051	F	T	F	F	F	F	F	T	F
chr1	2038593	cg06717814	0.65138812	86.53	0.28291	19	0.889003759	T	F	F	F	F	F	F	T	F
[truncated: 483,514 more rows]
