# Supplementary material for: Circadian oscillations of cytosine modification in humans contribute to epigenetic variability, aging, and complex disease
Source: Genome Biol. 2019 Jan 3;20:2. doi: 10.1186/s13059-018-1608-9 (PMC6317262; doi:10.1186/s13059-018-1608-9)
Supplement: Supplementary file 3 — Proportion of variance explained by oscillations at various EVCs thresholds. Number of total EVCs, percent of oscillating EVCs, and summary of oscillating principal component scores at different EVC selection thresholds. (XLSX 9 kb) [file 13059_2018_1608_MOESM3_ESM.xlsx]

## Sheet: FDRcutoffs
sTable 3. Proportion of variance explained by oscillations at various EVCs thresholds.
EVC significance level	# of cytosines	% oscillating	oscillating PC	% variance explained	PC oscillation p-value
nominal p < 0.05	38410	8.5%	3rd	8.4%	0.0031
nominal p < 0.01	10244	15.0%	2nd	12.3%	0.021
nominal p < 0.0001	1994	37.9%	1st	34.2%	0.0063
FDR q < 0.2	1599	42.1%	1st	36.0%	0.0041
FDR q < 0.1	759	59.8%	1st	47.4%	0.0013
FDR q < 0.05	466	73.2%	1st	53.1%	0.00094
